# Supplementary material for: Insights into early evolutionary adaptations of the Akkermansia genus to the vertebrate gut
Source: Front Microbiol. 2023 Sep 14;14:1238580. doi: 10.3389/fmicb.2023.1238580 (PMC10540074; doi:10.3389/fmicb.2023.1238580)
Supplement: Supplementary file 1 [file Table_1.xlsx]

## Sheet: Supp_Table01
Assembly_Accession	Genome name	ANI95/MCL cluster	GTDB-tk classification	CheckM Marker lineage	Completeness	Contamination	Strain heterogeneity	Total Bases	Total Contigs	Total CDS	16S rRNA genes (>= 1400 bases)
GCA_004319565.1_ASM431956v1	Akkermansia muciniphila 139	1	d__Bacteria;p__Verrucomicrobiota;c__Verrucomicrobiae;o__Verrucomicrobiales;f__Akkermansiaceae;g__Akkermansia;s__Akkermansia muciniphila	k__Bacteria (UID2982)	97.96	0	0	2801917	1	2335	3
GCA_018847935.1_ASM1884793v1	Akkermansia muciniphila Akk0096	1	d__Bacteria;p__Verrucomicrobiota;c__Verrucomicrobiae;o__Verrucomicrobiales;f__Akkermansiaceae;g__Akkermansia;s__Akkermansia muciniphila	k__Bacteria (UID2982)	97.96	0	0	2755047	1	2271	3
GCA_018847795.1_ASM1884779v1	Akkermansia muciniphila Akk0200	1	d__Bacteria;p__Verrucomicrobiota;c__Verrucomicrobiae;o__Verrucomicrobiales;f__Akkermansiaceae;g__Akkermansia;s__Akkermansia muciniphila	k__Bacteria (UID2982)	97.96	0	0	2663997	1	2213	3
GCA_018847575.1_ASM1884757v1	Akkermansia muciniphila Akk0500a	1	d__Bacteria;p__Verrucomicrobiota;c__Verrucomicrobiae;o__Verrucomicrobiales;f__Akkermansiaceae;g__Akkermansia;s__Akkermansia muciniphila	k__Bacteria (UID2982)	97.96	0	0	2724325	1	2221	3
GCA_018847515.1_ASM1884751v1	Akkermansia muciniphila Akk13715	1	d__Bacteria;p__Verrucomicrobiota;c__Verrucomicrobiae;o__Verrucomicrobiales;f__Akkermansiaceae;g__Akkermansia;s__Akkermansia muciniphila	k__Bacteria (UID2982)	97.96	0.68	0	2803664	1	2316	3
GCA_018847395.1_ASM1884739v1	Akkermansia muciniphila Akk1570	1	d__Bacteria;p__Verrucomicrobiota;c__Verrucomicrobiae;o__Verrucomicrobiales;f__Akkermansiaceae;g__Akkermansia;s__Akkermansia muciniphila	k__Bacteria (UID2982)	97.96	0	0	2965470	1	2497	3
GCA_018847355.1_ASM1884735v1	Akkermansia muciniphila Akk1576	1	d__Bacteria;p__Verrucomicrobiota;c__Verrucomicrobiae;o__Verrucomicrobiales;f__Akkermansiaceae;g__Akkermansia;s__Akkermansia muciniphila	k__Bacteria (UID2982)	97.96	0.68	100	2977681	1	2520	3
GCA_018847335.1_ASM1884733v1	Akkermansia muciniphila Akk1610	1	d__Bacteria;p__Verrucomicrobiota;c__Verrucomicrobiae;o__Verrucomicrobiales;f__Akkermansiaceae;g__Akkermansia;s__Akkermansia muciniphila	k__Bacteria (UID2982)	97.96	0	0	3002694	1	2511	3
GCA_018847255.1_ASM1884725v1	Akkermansia muciniphila Akk1616	1	d__Bacteria;p__Verrucomicrobiota;c__Verrucomicrobiae;o__Verrucomicrobiales;f__Akkermansiaceae;g__Akkermansia;s__Akkermansia muciniphila	k__Bacteria (UID2982)	97.96	0.68	0	3002740	1	2518	3
GCA_018779765.1_ASM1877976v1	Akkermansia muciniphila Akk1683	1	d__Bacteria;p__Verrucomicrobiota;c__Verrucomicrobiae;o__Verrucomicrobiales;f__Akkermansiaceae;g__Akkermansia;s__Akkermansia muciniphila	k__Bacteria (UID2982)	97.96	0	0	3000091	2	2530	3
GCA_018847235.1_ASM1884723v1	Akkermansia muciniphila Akk1713	1	d__Bacteria;p__Verrucomicrobiota;c__Verrucomicrobiae;o__Verrucomicrobiales;f__Akkermansiaceae;g__Akkermansia;s__Akkermansia muciniphila	k__Bacteria (UID2982)	97.96	0	0	2724304	1	2232	3
GCA_018847215.1_ASM1884721v1	Akkermansia muciniphila Akk1756	1	d__Bacteria;p__Verrucomicrobiota;c__Verrucomicrobiae;o__Verrucomicrobiales;f__Akkermansiaceae;g__Akkermansia;s__Akkermansia muciniphila	k__Bacteria (UID2982)	97.96	0	0	2942163	1	2455	3
GCA_018847175.1_ASM1884717v1	Akkermansia muciniphila Akk1990	1	d__Bacteria;p__Verrucomicrobiota;c__Verrucomicrobiae;o__Verrucomicrobiales;f__Akkermansiaceae;g__Akkermansia;s__Akkermansia muciniphila	k__Bacteria (UID2982)	97.96	0	0	2803293	1	2336	3
GCA_018847155.1_ASM1884715v1	Akkermansia muciniphila Akk2030	1	d__Bacteria;p__Verrucomicrobiota;c__Verrucomicrobiae;o__Verrucomicrobiales;f__Akkermansiaceae;g__Akkermansia;s__Akkermansia muciniphila	k__Bacteria (UID2982)	97.96	0	0	2803334	1	2347	3
GCA_004168105.1_ASM416810v1	Akkermansia muciniphila am_0171	1	d__Bacteria;p__Verrucomicrobiota;c__Verrucomicrobiae;o__Verrucomicrobiales;f__Akkermansiaceae;g__Akkermansia;s__Akkermansia muciniphila	k__Bacteria (UID2982)	97.96	0.68	0	2772088	41	2333	1
GCA_018140615.1_ASM1814061v1	Akkermansia muciniphila AMUC	1	d__Bacteria;p__Verrucomicrobiota;c__Verrucomicrobiae;o__Verrucomicrobiales;f__Akkermansiaceae;g__Akkermansia;s__Akkermansia muciniphila	k__Bacteria (UID2982)	97.96	0	0	2664064	1	2179	3
GCA_002161325.1_ASM216132v1	Akkermansia muciniphila An78	1	d__Bacteria;p__Verrucomicrobiota;c__Verrucomicrobiae;o__Verrucomicrobiales;f__Akkermansiaceae;g__Akkermansia;s__Akkermansia muciniphila	k__Bacteria (UID2982)	97.96	0	0	2736972	10	2271	1
GCA_000020225.1_ASM2022v1	Akkermansia muciniphila ATCC BAA-835	1	d__Bacteria;p__Verrucomicrobiota;c__Verrucomicrobiae;o__Verrucomicrobiales;f__Akkermansiaceae;g__Akkermansia;s__Akkermansia muciniphila	k__Bacteria (UID2982)	97.96	0	0	2664102	1	2180	3
GCA_017504145.1_ASM1750414v1	Akkermansia muciniphila ATCC BAA-835	1	d__Bacteria;p__Verrucomicrobiota;c__Verrucomicrobiae;o__Verrucomicrobiales;f__Akkermansiaceae;g__Akkermansia;s__Akkermansia muciniphila	k__Bacteria (UID2982)	97.96	0	0	2664051	1	2180	3
GCA_008423455.1_ASM842345v1	Akkermansia muciniphila BIOML-A1	1	d__Bacteria;p__Verrucomicrobiota;c__Verrucomicrobiae;o__Verrucomicrobiales;f__Akkermansiaceae;g__Akkermansia;s__Akkermansia muciniphila	k__Bacteria (UID2982)	97.96	0	0	2756409	31	2309	1
GCA_008423275.1_ASM842327v1	Akkermansia muciniphila BIOML-A11	1	d__Bacteria;p__Verrucomicrobiota;c__Verrucomicrobiae;o__Verrucomicrobiales;f__Akkermansiaceae;g__Akkermansia;s__Akkermansia muciniphila	k__Bacteria (UID2982)	97.96	0	0	2782022	32	2331	1
GCA_008423265.1_ASM842326v1	Akkermansia muciniphila BIOML-A13	1	d__Bacteria;p__Verrucomicrobiota;c__Verrucomicrobiae;o__Verrucomicrobiales;f__Akkermansiaceae;g__Akkermansia;s__Akkermansia muciniphila	k__Bacteria (UID2982)	97.96	0	0	2881414	77	2431	2
GCA_008423245.1_ASM842324v1	Akkermansia muciniphila BIOML-A14	1	d__Bacteria;p__Verrucomicrobiota;c__Verrucomicrobiae;o__Verrucomicrobiales;f__Akkermansiaceae;g__Akkermansia;s__Akkermansia muciniphila	k__Bacteria (UID2982)	97.96	2.39	0	2876208	82	2422	2
GCA_008423215.1_ASM842321v1	Akkermansia muciniphila BIOML-A15	1	d__Bacteria;p__Verrucomicrobiota;c__Verrucomicrobiae;o__Verrucomicrobiales;f__Akkermansiaceae;g__Akkermansia;s__Akkermansia muciniphila	k__Bacteria (UID2982)	97.96	0	0	2783632	46	2339	1
GCA_008423185.1_ASM842318v1	Akkermansia muciniphila BIOML-A16	1	d__Bacteria;p__Verrucomicrobiota;c__Verrucomicrobiae;o__Verrucomicrobiales;f__Akkermansiaceae;g__Akkermansia;s__Akkermansia muciniphila	k__Bacteria (UID2982)	97.96	0.68	0	2774410	30	2324	1
GCA_008423175.1_ASM842317v1	Akkermansia muciniphila BIOML-A18	1	d__Bacteria;p__Verrucomicrobiota;c__Verrucomicrobiae;o__Verrucomicrobiales;f__Akkermansiaceae;g__Akkermansia;s__Akkermansia muciniphila	k__Bacteria (UID2982)	97.96	4.76	0	3158556	49	2736	2
GCA_008423135.1_ASM842313v1	Akkermansia muciniphila BIOML-A19	1	d__Bacteria;p__Verrucomicrobiota;c__Verrucomicrobiae;o__Verrucomicrobiales;f__Akkermansiaceae;g__Akkermansia;s__Akkermansia muciniphila	k__Bacteria (UID2982)	97.96	0	0	2761382	25	2310	1
GCA_008423445.1_ASM842344v1	Akkermansia muciniphila BIOML-A2	1	d__Bacteria;p__Verrucomicrobiota;c__Verrucomicrobiae;o__Verrucomicrobiales;f__Akkermansiaceae;g__Akkermansia;s__Akkermansia muciniphila	k__Bacteria (UID2982)	97.96	0	0	2759345	23	2317	1
GCA_008423115.1_ASM842311v1	Akkermansia muciniphila BIOML-A20	1	d__Bacteria;p__Verrucomicrobiota;c__Verrucomicrobiae;o__Verrucomicrobiales;f__Akkermansiaceae;g__Akkermansia;s__Akkermansia muciniphila	k__Bacteria (UID2982)	97.96	0	0	2751615	25	2299	1
GCA_008423085.1_ASM842308v1	Akkermansia muciniphila BIOML-A21	1	d__Bacteria;p__Verrucomicrobiota;c__Verrucomicrobiae;o__Verrucomicrobiales;f__Akkermansiaceae;g__Akkermansia;s__Akkermansia muciniphila	k__Bacteria (UID2982)	97.96	4.99	0	3111566	107	2622	2
GCA_008423095.1_ASM842309v1	Akkermansia muciniphila BIOML-A22	1	d__Bacteria;p__Verrucomicrobiota;c__Verrucomicrobiae;o__Verrucomicrobiales;f__Akkermansiaceae;g__Akkermansia;s__Akkermansia muciniphila	k__Bacteria (UID2982)	97.96	0	0	2751854	20	2295	1
GCA_008423065.1_ASM842306v1	Akkermansia muciniphila BIOML-A23	1	d__Bacteria;p__Verrucomicrobiota;c__Verrucomicrobiae;o__Verrucomicrobiales;f__Akkermansiaceae;g__Akkermansia;s__Akkermansia muciniphila	k__Bacteria (UID2982)	97.96	0	0	2752368	22	2306	1
GCA_008423015.1_ASM842301v1	Akkermansia muciniphila BIOML-A24	1	d__Bacteria;p__Verrucomicrobiota;c__Verrucomicrobiae;o__Verrucomicrobiales;f__Akkermansiaceae;g__Akkermansia;s__Akkermansia muciniphila	k__Bacteria (UID2982)	97.96	0	0	2752383	23	2312	1
GCA_008423035.1_ASM842303v1	Akkermansia muciniphila BIOML-A25	1	d__Bacteria;p__Verrucomicrobiota;c__Verrucomicrobiae;o__Verrucomicrobiales;f__Akkermansiaceae;g__Akkermansia;s__Akkermansia muciniphila	k__Bacteria (UID2982)	97.96	0	0	2778410	31	2334	1
GCA_008422985.1_ASM842298v1	Akkermansia muciniphila BIOML-A26	1	d__Bacteria;p__Verrucomicrobiota;c__Verrucomicrobiae;o__Verrucomicrobiales;f__Akkermansiaceae;g__Akkermansia;s__Akkermansia muciniphila	k__Bacteria (UID2982)	97.96	0	0	2752058	22	2307	1
GCA_008422965.1_ASM842296v1	Akkermansia muciniphila BIOML-A27	1	d__Bacteria;p__Verrucomicrobiota;c__Verrucomicrobiae;o__Verrucomicrobiales;f__Akkermansiaceae;g__Akkermansia;s__Akkermansia muciniphila	k__Bacteria (UID2982)	97.96	0	0	2751903	22	2307	1
GCA_008422995.1_ASM842299v1	Akkermansia muciniphila BIOML-A28	1	d__Bacteria;p__Verrucomicrobiota;c__Verrucomicrobiae;o__Verrucomicrobiales;f__Akkermansiaceae;g__Akkermansia;s__Akkermansia muciniphila	k__Bacteria (UID2982)	97.96	0	0	2775895	31	2332	1
GCA_008422925.1_ASM842292v1	Akkermansia muciniphila BIOML-A29	1	d__Bacteria;p__Verrucomicrobiota;c__Verrucomicrobiae;o__Verrucomicrobiales;f__Akkermansiaceae;g__Akkermansia;s__Akkermansia muciniphila	k__Bacteria (UID2982)	97.96	0	0	2751571	25	2310	1
GCA_008423385.1_ASM842338v1	Akkermansia muciniphila BIOML-A3	1	d__Bacteria;p__Verrucomicrobiota;c__Verrucomicrobiae;o__Verrucomicrobiales;f__Akkermansiaceae;g__Akkermansia;s__Akkermansia muciniphila	k__Bacteria (UID2982)	97.96	0	0	2761541	26	2313	1
GCA_008422875.1_ASM842287v1	Akkermansia muciniphila BIOML-A30	1	d__Bacteria;p__Verrucomicrobiota;c__Verrucomicrobiae;o__Verrucomicrobiales;f__Akkermansiaceae;g__Akkermansia;s__Akkermansia muciniphila	k__Bacteria (UID2982)	97.96	0	0	2752525	23	2298	1
GCA_008422895.1_ASM842289v1	Akkermansia muciniphila BIOML-A31	1	d__Bacteria;p__Verrucomicrobiota;c__Verrucomicrobiae;o__Verrucomicrobiales;f__Akkermansiaceae;g__Akkermansia;s__Akkermansia muciniphila	k__Bacteria (UID2982)	97.96	0	0	2752621	24	2309	1
GCA_008422865.1_ASM842286v1	Akkermansia muciniphila BIOML-A32	1	d__Bacteria;p__Verrucomicrobiota;c__Verrucomicrobiae;o__Verrucomicrobiales;f__Akkermansiaceae;g__Akkermansia;s__Akkermansia muciniphila	k__Bacteria (UID2982)	97.96	0	0	2752868	21	2302	1
GCA_008422885.1_ASM842288v1	Akkermansia muciniphila BIOML-A33	1	d__Bacteria;p__Verrucomicrobiota;c__Verrucomicrobiae;o__Verrucomicrobiales;f__Akkermansiaceae;g__Akkermansia;s__Akkermansia muciniphila	k__Bacteria (UID2982)	97.96	3.81	0	2905849	105	2473	1
GCA_008422805.1_ASM842280v1	Akkermansia muciniphila BIOML-A34	1	d__Bacteria;p__Verrucomicrobiota;c__Verrucomicrobiae;o__Verrucomicrobiales;f__Akkermansiaceae;g__Akkermansia;s__Akkermansia muciniphila	k__Bacteria (UID2982)	97.96	0	0	2752298	24	2309	1
GCA_008422795.1_ASM842279v1	Akkermansia muciniphila BIOML-A35	1	d__Bacteria;p__Verrucomicrobiota;c__Verrucomicrobiae;o__Verrucomicrobiales;f__Akkermansiaceae;g__Akkermansia;s__Akkermansia muciniphila	k__Bacteria (UID2982)	97.96	0	0	2752587	23	2304	1
GCA_008422765.1_ASM842276v1	Akkermansia muciniphila BIOML-A36	1	d__Bacteria;p__Verrucomicrobiota;c__Verrucomicrobiae;o__Verrucomicrobiales;f__Akkermansiaceae;g__Akkermansia;s__Akkermansia muciniphila	k__Bacteria (UID2982)	97.96	0	0	2753750	26	2310	1
GCA_008422775.1_ASM842277v1	Akkermansia muciniphila BIOML-A37	1	d__Bacteria;p__Verrucomicrobiota;c__Verrucomicrobiae;o__Verrucomicrobiales;f__Akkermansiaceae;g__Akkermansia;s__Akkermansia muciniphila	k__Bacteria (UID2982)	97.96	0	0	2753150	21	2302	1
GCA_008422815.1_ASM842281v1	Akkermansia muciniphila BIOML-A38	1	d__Bacteria;p__Verrucomicrobiota;c__Verrucomicrobiae;o__Verrucomicrobiales;f__Akkermansiaceae;g__Akkermansia;s__Akkermansia muciniphila	k__Bacteria (UID2982)	97.96	0	0	2752334	21	2294	1
GCA_008422685.1_ASM842268v1	Akkermansia muciniphila BIOML-A39	1	d__Bacteria;p__Verrucomicrobiota;c__Verrucomicrobiae;o__Verrucomicrobiales;f__Akkermansiaceae;g__Akkermansia;s__Akkermansia muciniphila	k__Bacteria (UID2982)	97.96	0	0	2755956	24	2307	1
GCA_008423375.1_ASM842337v1	Akkermansia muciniphila BIOML-A4	1	d__Bacteria;p__Verrucomicrobiota;c__Verrucomicrobiae;o__Verrucomicrobiales;f__Akkermansiaceae;g__Akkermansia;s__Akkermansia muciniphila	k__Bacteria (UID2982)	97.96	1.92	0	2935244	141	2500	1
GCA_008422705.1_ASM842270v1	Akkermansia muciniphila BIOML-A40	1	d__Bacteria;p__Verrucomicrobiota;c__Verrucomicrobiae;o__Verrucomicrobiales;f__Akkermansiaceae;g__Akkermansia;s__Akkermansia muciniphila	k__Bacteria (UID2982)	97.96	0	0	2789753	35	2337	1
GCA_008422695.1_ASM842269v1	Akkermansia muciniphila BIOML-A41	1	d__Bacteria;p__Verrucomicrobiota;c__Verrucomicrobiae;o__Verrucomicrobiales;f__Akkermansiaceae;g__Akkermansia;s__Akkermansia muciniphila	k__Bacteria (UID2982)	97.96	0	0	2752380	21	2306	1
GCA_008422715.1_ASM842271v1	Akkermansia muciniphila BIOML-A42	1	d__Bacteria;p__Verrucomicrobiota;c__Verrucomicrobiae;o__Verrucomicrobiales;f__Akkermansiaceae;g__Akkermansia;s__Akkermansia muciniphila	k__Bacteria (UID2982)	97.96	0	0	2752203	22	2299	1
GCA_008422665.1_ASM842266v1	Akkermansia muciniphila BIOML-A43	1	d__Bacteria;p__Verrucomicrobiota;c__Verrucomicrobiae;o__Verrucomicrobiales;f__Akkermansiaceae;g__Akkermansia;s__Akkermansia muciniphila	k__Bacteria (UID2982)	97.96	0	0	2752176	20	2298	1
GCA_008422635.1_ASM842263v1	Akkermansia muciniphila BIOML-A44	1	d__Bacteria;p__Verrucomicrobiota;c__Verrucomicrobiae;o__Verrucomicrobiales;f__Akkermansiaceae;g__Akkermansia;s__Akkermansia muciniphila	k__Bacteria (UID2982)	97.96	0	0	2751304	22	2302	1
GCA_008422615.1_ASM842261v1	Akkermansia muciniphila BIOML-A45	1	d__Bacteria;p__Verrucomicrobiota;c__Verrucomicrobiae;o__Verrucomicrobiales;f__Akkermansiaceae;g__Akkermansia;s__Akkermansia muciniphila	k__Bacteria (UID2982)	97.96	0	0	2751592	17	2292	1
GCA_008423405.1_ASM842340v1	Akkermansia muciniphila BIOML-A5	1	d__Bacteria;p__Verrucomicrobiota;c__Verrucomicrobiae;o__Verrucomicrobiales;f__Akkermansiaceae;g__Akkermansia;s__Akkermansia muciniphila	k__Bacteria (UID2982)	97.96	0	0	2756657	24	2319	1
GCA_008423365.1_ASM842336v1	Akkermansia muciniphila BIOML-A6	1	d__Bacteria;p__Verrucomicrobiota;c__Verrucomicrobiae;o__Verrucomicrobiales;f__Akkermansiaceae;g__Akkermansia;s__Akkermansia muciniphila	k__Bacteria (UID2982)	97.96	0	0	2763018	18	2309	1
GCA_008423335.1_ASM842333v1	Akkermansia muciniphila BIOML-A7	1	d__Bacteria;p__Verrucomicrobiota;c__Verrucomicrobiae;o__Verrucomicrobiales;f__Akkermansiaceae;g__Akkermansia;s__Akkermansia muciniphila	k__Bacteria (UID2982)	97.96	0	0	2753636	24	2301	1
GCA_008423325.1_ASM842332v1	Akkermansia muciniphila BIOML-A8	1	d__Bacteria;p__Verrucomicrobiota;c__Verrucomicrobiae;o__Verrucomicrobiales;f__Akkermansiaceae;g__Akkermansia;s__Akkermansia muciniphila	k__Bacteria (UID2982)	97.96	0	0	2755967	26	2308	1
GCA_008423295.1_ASM842329v1	Akkermansia muciniphila BIOML-A9	1	d__Bacteria;p__Verrucomicrobiota;c__Verrucomicrobiae;o__Verrucomicrobiales;f__Akkermansiaceae;g__Akkermansia;s__Akkermansia muciniphila	k__Bacteria (UID2982)	97.96	2.04	0	2979066	121	2569	2
GCA_004104435.1_ASM410443v1	Akkermansia muciniphila CBA5201	1	d__Bacteria;p__Verrucomicrobiota;c__Verrucomicrobiae;o__Verrucomicrobiales;f__Akkermansiaceae;g__Akkermansia;s__Akkermansia muciniphila	k__Bacteria (UID2982)	97.96	0.68	0	2860407	1	2385	3
GCA_014872125.1_ASM1487212v1	Akkermansia muciniphila COPD426	1	d__Bacteria;p__Verrucomicrobiota;c__Verrucomicrobiae;o__Verrucomicrobiales;f__Akkermansiaceae;g__Akkermansia;s__Akkermansia muciniphila	k__Bacteria (UID2982)	97.96	0	0	2749197	77	2359	0
GCA_014872075.1_ASM1487207v1	Akkermansia muciniphila COPD428	1	d__Bacteria;p__Verrucomicrobiota;c__Verrucomicrobiae;o__Verrucomicrobiales;f__Akkermansiaceae;g__Akkermansia;s__Akkermansia muciniphila	k__Bacteria (UID2982)	97.96	0	0	2693291	36	2258	0
GCA_014872105.1_ASM1487210v1	Akkermansia muciniphila COPD429	1	d__Bacteria;p__Verrucomicrobiota;c__Verrucomicrobiae;o__Verrucomicrobiales;f__Akkermansiaceae;g__Akkermansia;s__Akkermansia muciniphila	k__Bacteria (UID2982)	97.96	0	0	2716279	56	2302	0
GCA_014872065.1_ASM1487206v1	Akkermansia muciniphila COPD430	1	d__Bacteria;p__Verrucomicrobiota;c__Verrucomicrobiae;o__Verrucomicrobiales;f__Akkermansiaceae;g__Akkermansia;s__Akkermansia muciniphila	k__Bacteria (UID2982)	97.96	0	0	2842148	25	2380	0
GCA_014872035.1_ASM1487203v1	Akkermansia muciniphila COPD431	1	d__Bacteria;p__Verrucomicrobiota;c__Verrucomicrobiae;o__Verrucomicrobiales;f__Akkermansiaceae;g__Akkermansia;s__Akkermansia muciniphila	k__Bacteria (UID2982)	97.96	0	0	2813331	59	2438	0
GCA_014872005.1_ASM1487200v1	Akkermansia muciniphila COPD433	1	d__Bacteria;p__Verrucomicrobiota;c__Verrucomicrobiae;o__Verrucomicrobiales;f__Akkermansiaceae;g__Akkermansia;s__Akkermansia muciniphila	k__Bacteria (UID2982)	97.96	0.68	0	2632721	58	2239	0
GCA_014871965.1_ASM1487196v1	Akkermansia muciniphila COPD434	1	d__Bacteria;p__Verrucomicrobiota;c__Verrucomicrobiae;o__Verrucomicrobiales;f__Akkermansiaceae;g__Akkermansia;s__Akkermansia muciniphila	k__Bacteria (UID2982)	97.96	0	0	2813776	45	2341	0
GCA_018709815.1_ASM1870981v1	Akkermansia muciniphila CSUN-12 AmI	1	d__Bacteria;p__Verrucomicrobiota;c__Verrucomicrobiae;o__Verrucomicrobiales;f__Akkermansiaceae;g__Akkermansia;s__Akkermansia muciniphila	k__Bacteria (UID2982)	97.96	0	0	2804817	55	2387	1
GCA_018709785.1_ASM1870978v1	Akkermansia muciniphila CSUN-33 AmI	1	d__Bacteria;p__Verrucomicrobiota;c__Verrucomicrobiae;o__Verrucomicrobiales;f__Akkermansiaceae;g__Akkermansia;s__Akkermansia muciniphila	k__Bacteria (UID2982)	97.96	0	0	2833117	49	2384	1
GCA_018709665.1_ASM1870966v1	Akkermansia muciniphila CSUN-59 AmI	1	d__Bacteria;p__Verrucomicrobiota;c__Verrucomicrobiae;o__Verrucomicrobiales;f__Akkermansiaceae;g__Akkermansia;s__Akkermansia muciniphila	k__Bacteria (UID2982)	97.96	0	0	2942175	65	2544	1
GCA_018709865.1_ASM1870986v1	Akkermansia muciniphila CSUN-7 AmI	1	d__Bacteria;p__Verrucomicrobiota;c__Verrucomicrobiae;o__Verrucomicrobiales;f__Akkermansiaceae;g__Akkermansia;s__Akkermansia muciniphila	k__Bacteria (UID2982)	97.96	0	0	2870350	51	2419	1
GCA_009663785.1_ASM966378v1	Akkermansia muciniphila D10-15	1	d__Bacteria;p__Verrucomicrobiota;c__Verrucomicrobiae;o__Verrucomicrobiales;f__Akkermansiaceae;g__Akkermansia;s__Akkermansia muciniphila	k__Bacteria (UID2982)	97.96	0	0	2741186	105	2296	1
GCA_019132835.1_ASM1913283v1	Akkermansia muciniphila DFI.5.32	1	d__Bacteria;p__Verrucomicrobiota;c__Verrucomicrobiae;o__Verrucomicrobiales;f__Akkermansiaceae;g__Akkermansia;s__Akkermansia muciniphila	k__Bacteria (UID2982)	97.96	0	0	2967984	117	2539	1
GCA_008000975.1_ASM800097v1	Akkermansia muciniphila DSM 22959	1	d__Bacteria;p__Verrucomicrobiota;c__Verrucomicrobiae;o__Verrucomicrobiales;f__Akkermansiaceae;g__Akkermansia;s__Akkermansia muciniphila	k__Bacteria (UID2982)	97.96	0	0	2664043	1	2180	3
GCA_003716915.1_ASM371691v1	Akkermansia muciniphila EB-AMDK-1	1	d__Bacteria;p__Verrucomicrobiota;c__Verrucomicrobiae;o__Verrucomicrobiales;f__Akkermansiaceae;g__Akkermansia;s__Akkermansia muciniphila	k__Bacteria (UID2982)	97.96	0	0	2772237	1	2306	3
GCA_004015025.1_ASM401502v1	Akkermansia muciniphila EB-AMDK-11	1	d__Bacteria;p__Verrucomicrobiota;c__Verrucomicrobiae;o__Verrucomicrobiales;f__Akkermansiaceae;g__Akkermansia;s__Akkermansia muciniphila	k__Bacteria (UID2982)	97.96	0	0	2764311	1	2273	3
GCA_004015045.1_ASM401504v1	Akkermansia muciniphila EB-AMDK-12	1	d__Bacteria;p__Verrucomicrobiota;c__Verrucomicrobiae;o__Verrucomicrobiales;f__Akkermansiaceae;g__Akkermansia;s__Akkermansia muciniphila	k__Bacteria (UID2982)	97.96	0	0	2764297	1	2268	3
GCA_004015065.1_ASM401506v1	Akkermansia muciniphila EB-AMDK-14	1	d__Bacteria;p__Verrucomicrobiota;c__Verrucomicrobiae;o__Verrucomicrobiales;f__Akkermansiaceae;g__Akkermansia;s__Akkermansia muciniphila	k__Bacteria (UID2982)	97.96	0	0	2764188	1	2310	3
GCA_004015205.1_ASM401520v1	Akkermansia muciniphila EB-AMDK-16	1	d__Bacteria;p__Verrucomicrobiota;c__Verrucomicrobiae;o__Verrucomicrobiales;f__Akkermansiaceae;g__Akkermansia;s__Akkermansia muciniphila	k__Bacteria (UID2982)	97.96	0	0	2770073	1	2325	3
GCA_004015105.1_ASM401510v1	Akkermansia muciniphila EB-AMDK-19	1	d__Bacteria;p__Verrucomicrobiota;c__Verrucomicrobiae;o__Verrucomicrobiales;f__Akkermansiaceae;g__Akkermansia;s__Akkermansia muciniphila	k__Bacteria (UID2982)	97.96	0	0	2724248	1	2245	3
GCA_003716975.1_ASM371697v1	Akkermansia muciniphila EB-AMDK-2	1	d__Bacteria;p__Verrucomicrobiota;c__Verrucomicrobiae;o__Verrucomicrobiales;f__Akkermansiaceae;g__Akkermansia;s__Akkermansia muciniphila	k__Bacteria (UID2982)	97.96	0	0	2764211	1	2287	3
GCA_004015325.1_ASM401532v1	Akkermansia muciniphila EB-AMDK-20	1	d__Bacteria;p__Verrucomicrobiota;c__Verrucomicrobiae;o__Verrucomicrobiales;f__Akkermansiaceae;g__Akkermansia;s__Akkermansia muciniphila	k__Bacteria (UID2982)	97.96	0	0	2724186	1	2267	3
GCA_004015125.1_ASM401512v1	Akkermansia muciniphila EB-AMDK-22	1	d__Bacteria;p__Verrucomicrobiota;c__Verrucomicrobiae;o__Verrucomicrobiales;f__Akkermansiaceae;g__Akkermansia;s__Akkermansia muciniphila	k__Bacteria (UID2982)	97.96	0	0	2724161	1	2301	3
GCA_010229495.1_ASM1022949v1	Akkermansia muciniphila EB-AMDK-23	1	d__Bacteria;p__Verrucomicrobiota;c__Verrucomicrobiae;o__Verrucomicrobiales;f__Akkermansiaceae;g__Akkermansia;s__Akkermansia muciniphila	k__Bacteria (UID2982)	97.96	0	0	2782478	1	2315	3
GCA_010229695.1_ASM1022969v1	Akkermansia muciniphila EB-AMDK-24	1	d__Bacteria;p__Verrucomicrobiota;c__Verrucomicrobiae;o__Verrucomicrobiales;f__Akkermansiaceae;g__Akkermansia;s__Akkermansia muciniphila	k__Bacteria (UID2982)	97.96	0	0	2782314	1	2371	3
GCA_010230155.1_ASM1023015v1	Akkermansia muciniphila EB-AMDK-26	1	d__Bacteria;p__Verrucomicrobiota;c__Verrucomicrobiae;o__Verrucomicrobiales;f__Akkermansiaceae;g__Akkermansia;s__Akkermansia muciniphila	k__Bacteria (UID2982)	97.96	0	0	2803530	1	2340	3
GCA_010223015.1_ASM1022301v1	Akkermansia muciniphila EB-AMDK-27	1	d__Bacteria;p__Verrucomicrobiota;c__Verrucomicrobiae;o__Verrucomicrobiales;f__Akkermansiaceae;g__Akkermansia;s__Akkermansia muciniphila	k__Bacteria (UID2982)	97.96	0	0	2734231	1	2250	3
GCA_010223095.1_ASM1022309v1	Akkermansia muciniphila EB-AMDK-29	1	d__Bacteria;p__Verrucomicrobiota;c__Verrucomicrobiae;o__Verrucomicrobiales;f__Akkermansiaceae;g__Akkermansia;s__Akkermansia muciniphila	k__Bacteria (UID2982)	97.96	0	0	2888371	1	2420	3
GCA_010223115.1_ASM1022311v1	Akkermansia muciniphila EB-AMDK-30	1	d__Bacteria;p__Verrucomicrobiota;c__Verrucomicrobiae;o__Verrucomicrobiales;f__Akkermansiaceae;g__Akkermansia;s__Akkermansia muciniphila	k__Bacteria (UID2982)	97.96	0	0	2888305	1	2427	3
GCA_010223135.1_ASM1022313v1	Akkermansia muciniphila EB-AMDK-31	1	d__Bacteria;p__Verrucomicrobiota;c__Verrucomicrobiae;o__Verrucomicrobiales;f__Akkermansiaceae;g__Akkermansia;s__Akkermansia muciniphila	k__Bacteria (UID2982)	97.96	0.68	0	2836174	1	2345	3
GCA_010223155.1_ASM1022315v1	Akkermansia muciniphila EB-AMDK-33	1	d__Bacteria;p__Verrucomicrobiota;c__Verrucomicrobiae;o__Verrucomicrobiales;f__Akkermansiaceae;g__Akkermansia;s__Akkermansia muciniphila	k__Bacteria (UID2982)	97.96	0	0	2724254	1	2243	3
GCA_010223255.1_ASM1022325v1	Akkermansia muciniphila EB-AMDK-35	1	d__Bacteria;p__Verrucomicrobiota;c__Verrucomicrobiae;o__Verrucomicrobiales;f__Akkermansiaceae;g__Akkermansia;s__Akkermansia muciniphila	k__Bacteria (UID2982)	97.96	0	0	2724313	1	2240	3
GCA_010223195.1_ASM1022319v1	Akkermansia muciniphila EB-AMDK-36	1	d__Bacteria;p__Verrucomicrobiota;c__Verrucomicrobiae;o__Verrucomicrobiales;f__Akkermansiaceae;g__Akkermansia;s__Akkermansia muciniphila	k__Bacteria (UID2982)	97.96	0	0	2724300	1	2242	3
GCA_010223405.1_ASM1022340v1	Akkermansia muciniphila EB-AMDK-37	1	d__Bacteria;p__Verrucomicrobiota;c__Verrucomicrobiae;o__Verrucomicrobiales;f__Akkermansiaceae;g__Akkermansia;s__Akkermansia muciniphila	k__Bacteria (UID2982)	97.96	0.68	0	2836880	1	2349	3
GCA_010230515.1_ASM1023051v1	Akkermansia muciniphila EB-AMDK-46	1	d__Bacteria;p__Verrucomicrobiota;c__Verrucomicrobiae;o__Verrucomicrobiales;f__Akkermansiaceae;g__Akkermansia;s__Akkermansia muciniphila	k__Bacteria (UID2982)	97.96	0	0	2844782	1	2398	3
GCA_010230725.1_ASM1023072v1	Akkermansia muciniphila EB-AMDK-47	1	d__Bacteria;p__Verrucomicrobiota;c__Verrucomicrobiae;o__Verrucomicrobiales;f__Akkermansiaceae;g__Akkermansia;s__Akkermansia muciniphila	k__Bacteria (UID2982)	97.96	0	0	2844797	1	2398	3
GCA_010230935.1_ASM1023093v1	Akkermansia muciniphila EB-AMDK-48	1	d__Bacteria;p__Verrucomicrobiota;c__Verrucomicrobiae;o__Verrucomicrobiales;f__Akkermansiaceae;g__Akkermansia;s__Akkermansia muciniphila	k__Bacteria (UID2982)	97.96	0	0	2844777	1	2396	3
GCA_010231195.1_ASM1023119v1	Akkermansia muciniphila EB-AMDK-49	1	d__Bacteria;p__Verrucomicrobiota;c__Verrucomicrobiae;o__Verrucomicrobiales;f__Akkermansiaceae;g__Akkermansia;s__Akkermansia muciniphila	k__Bacteria (UID2982)	97.96	0	0	2844808	1	2397	3
GCA_010229055.1_ASM1022905v1	Akkermansia muciniphila EB-AMDK-5	1	d__Bacteria;p__Verrucomicrobiota;c__Verrucomicrobiae;o__Verrucomicrobiales;f__Akkermansiaceae;g__Akkermansia;s__Akkermansia muciniphila	k__Bacteria (UID2982)	97.96	0	0	2736695	1	2244	3
GCA_010229315.1_ASM1022931v1	Akkermansia muciniphila EB-AMDK-6	1	d__Bacteria;p__Verrucomicrobiota;c__Verrucomicrobiae;o__Verrucomicrobiales;f__Akkermansiaceae;g__Akkermansia;s__Akkermansia muciniphila	k__Bacteria (UID2982)	97.96	1.36	100	2810249	1	2316	3
GCA_004015245.1_ASM401524v1	Akkermansia muciniphila EB-AMDK-7	1	d__Bacteria;p__Verrucomicrobiota;c__Verrucomicrobiae;o__Verrucomicrobiales;f__Akkermansiaceae;g__Akkermansia;s__Akkermansia muciniphila	k__Bacteria (UID2982)	97.96	0	0	2799431	1	2335	3
GCA_004015265.1_ASM401526v1	Akkermansia muciniphila EB-AMDK-8	1	d__Bacteria;p__Verrucomicrobiota;c__Verrucomicrobiae;o__Verrucomicrobiales;f__Akkermansiaceae;g__Akkermansia;s__Akkermansia muciniphila	k__Bacteria (UID2982)	97.96	0	0	2824041	1	2357	3
GCA_900185045.1_Elephant	Akkermansia muciniphila Elephant.fasta	1	d__Bacteria;p__Verrucomicrobiota;c__Verrucomicrobiae;o__Verrucomicrobiales;f__Akkermansiaceae;g__Akkermansia;s__Akkermansia muciniphila	k__Bacteria (UID2982)	97.96	0.68	50	2656729	77	2213	0
GCA_002885265.1_ASM288526v1	Akkermansia muciniphila GP01	1	d__Bacteria;p__Verrucomicrobiota;c__Verrucomicrobiae;o__Verrucomicrobiales;f__Akkermansiaceae;g__Akkermansia;s__Akkermansia muciniphila	k__Bacteria (UID2982)	97.96	0	0	2762447	1	2258	3
GCA_002885465.1_ASM288546v1	Akkermansia muciniphila GP02	1	d__Bacteria;p__Verrucomicrobiota;c__Verrucomicrobiae;o__Verrucomicrobiales;f__Akkermansiaceae;g__Akkermansia;s__Akkermansia muciniphila	k__Bacteria (UID2982)	97.96	0	0	2679142	20	2228	1
GCA_002885255.1_ASM288525v1	Akkermansia muciniphila GP03	1	d__Bacteria;p__Verrucomicrobiota;c__Verrucomicrobiae;o__Verrucomicrobiales;f__Akkermansiaceae;g__Akkermansia;s__Akkermansia muciniphila	k__Bacteria (UID2982)	97.96	0.68	0	2824426	19	2379	1
GCA_002885655.1_ASM288565v1	Akkermansia muciniphila GP04	1	d__Bacteria;p__Verrucomicrobiota;c__Verrucomicrobiae;o__Verrucomicrobiales;f__Akkermansiaceae;g__Akkermansia;s__Akkermansia muciniphila	k__Bacteria (UID2982)	97.96	0.68	0	2838669	22	2384	1
GCA_002885625.1_ASM288562v1	Akkermansia muciniphila GP05	1	d__Bacteria;p__Verrucomicrobiota;c__Verrucomicrobiae;o__Verrucomicrobiales;f__Akkermansiaceae;g__Akkermansia;s__Akkermansia muciniphila	k__Bacteria (UID2982)	97.96	0	0	2787215	11	2347	1
GCA_002885615.1_ASM288561v1	Akkermansia muciniphila GP06	1	d__Bacteria;p__Verrucomicrobiota;c__Verrucomicrobiae;o__Verrucomicrobiales;f__Akkermansiaceae;g__Akkermansia;s__Akkermansia muciniphila	k__Bacteria (UID2982)	97.96	0.68	0	2770401	19	2308	1
GCA_002885715.1_ASM288571v1	Akkermansia muciniphila GP09	1	d__Bacteria;p__Verrucomicrobiota;c__Verrucomicrobiae;o__Verrucomicrobiales;f__Akkermansiaceae;g__Akkermansia;s__Akkermansia muciniphila	k__Bacteria (UID2982)	97.96	0	0	2677689	19	2224	1
GCA_002885455.1_ASM288545v1	Akkermansia muciniphila GP13	1	d__Bacteria;p__Verrucomicrobiota;c__Verrucomicrobiae;o__Verrucomicrobiales;f__Akkermansiaceae;g__Akkermansia;s__Akkermansia muciniphila	k__Bacteria (UID2982)	97.96	0	0	2679854	16	2227	1
GCA_002885425.1_ASM288542v1	Akkermansia muciniphila GP14	1	d__Bacteria;p__Verrucomicrobiota;c__Verrucomicrobiae;o__Verrucomicrobiales;f__Akkermansiaceae;g__Akkermansia;s__Akkermansia muciniphila	k__Bacteria (UID2982)	97.96	0	0	2708328	17	2255	1
GCA_002885415.1_ASM288541v1	Akkermansia muciniphila GP16	1	d__Bacteria;p__Verrucomicrobiota;c__Verrucomicrobiae;o__Verrucomicrobiales;f__Akkermansiaceae;g__Akkermansia;s__Akkermansia muciniphila	k__Bacteria (UID2982)	97.96	0	0	2672910	13	2194	1
GCA_002885395.1_ASM288539v1	Akkermansia muciniphila GP19	1	d__Bacteria;p__Verrucomicrobiota;c__Verrucomicrobiae;o__Verrucomicrobiales;f__Akkermansiaceae;g__Akkermansia;s__Akkermansia muciniphila	k__Bacteria (UID2982)	97.96	0	0	2790954	10	2338	0
GCA_002885375.1_ASM288537v1	Akkermansia muciniphila GP20	1	d__Bacteria;p__Verrucomicrobiota;c__Verrucomicrobiae;o__Verrucomicrobiales;f__Akkermansiaceae;g__Akkermansia;s__Akkermansia muciniphila	k__Bacteria (UID2982)	97.96	0	0	2820827	15	2367	1
GCA_002885235.1_ASM288523v1	Akkermansia muciniphila GP21	1	d__Bacteria;p__Verrucomicrobiota;c__Verrucomicrobiae;o__Verrucomicrobiales;f__Akkermansiaceae;g__Akkermansia;s__Akkermansia muciniphila	k__Bacteria (UID2982)	97.96	0.68	0	2843384	18	2403	1
GCA_002885355.1_ASM288535v1	Akkermansia muciniphila GP23	1	d__Bacteria;p__Verrucomicrobiota;c__Verrucomicrobiae;o__Verrucomicrobiales;f__Akkermansiaceae;g__Akkermansia;s__Akkermansia muciniphila	k__Bacteria (UID2982)	97.96	0	0	2859287	10	2409	1
GCA_002885335.1_ASM288533v1	Akkermansia muciniphila GP26	1	d__Bacteria;p__Verrucomicrobiota;c__Verrucomicrobiae;o__Verrucomicrobiales;f__Akkermansiaceae;g__Akkermansia;s__Akkermansia muciniphila	k__Bacteria (UID2982)	97.96	0	0	2679074	17	2219	1
GCA_002885315.1_ASM288531v1	Akkermansia muciniphila GP27	1	d__Bacteria;p__Verrucomicrobiota;c__Verrucomicrobiae;o__Verrucomicrobiales;f__Akkermansiaceae;g__Akkermansia;s__Akkermansia muciniphila	k__Bacteria (UID2982)	97.96	0	0	2720256	11	2246	1
GCA_002885695.1_ASM288569v1	Akkermansia muciniphila GP28	1	d__Bacteria;p__Verrucomicrobiota;c__Verrucomicrobiae;o__Verrucomicrobiales;f__Akkermansiaceae;g__Akkermansia;s__Akkermansia muciniphila	k__Bacteria (UID2982)	97.96	0	0	2720086	13	2284	1
GCA_002885215.1_ASM288521v1	Akkermansia muciniphila GP29	1	d__Bacteria;p__Verrucomicrobiota;c__Verrucomicrobiae;o__Verrucomicrobiales;f__Akkermansiaceae;g__Akkermansia;s__Akkermansia muciniphila	k__Bacteria (UID2982)	97.96	0	0	2753166	20	2313	1
GCA_002885295.1_ASM288529v1	Akkermansia muciniphila GP35	1	d__Bacteria;p__Verrucomicrobiota;c__Verrucomicrobiae;o__Verrucomicrobiales;f__Akkermansiaceae;g__Akkermansia;s__Akkermansia muciniphila	k__Bacteria (UID2982)	97.96	0	0	2861208	14	2416	1
GCA_002885195.1_ASM288519v1	Akkermansia muciniphila GP36	1	d__Bacteria;p__Verrucomicrobiota;c__Verrucomicrobiae;o__Verrucomicrobiales;f__Akkermansiaceae;g__Akkermansia;s__Akkermansia muciniphila	k__Bacteria (UID2982)	97.96	0	0	2750232	11	2305	1
GCA_002885595.1_ASM288559v1	Akkermansia muciniphila GP38	1	d__Bacteria;p__Verrucomicrobiota;c__Verrucomicrobiae;o__Verrucomicrobiales;f__Akkermansiaceae;g__Akkermansia;s__Akkermansia muciniphila	k__Bacteria (UID2982)	97.96	0	0	2846238	18	2400	1
GCA_002885575.1_ASM288557v1	Akkermansia muciniphila GP39	1	d__Bacteria;p__Verrucomicrobiota;c__Verrucomicrobiae;o__Verrucomicrobiales;f__Akkermansiaceae;g__Akkermansia;s__Akkermansia muciniphila	k__Bacteria (UID2982)	97.96	0	0	2883372	23	2404	1
GCA_002885675.1_ASM288567v1	Akkermansia muciniphila GP40	1	d__Bacteria;p__Verrucomicrobiota;c__Verrucomicrobiae;o__Verrucomicrobiales;f__Akkermansiaceae;g__Akkermansia;s__Akkermansia muciniphila	k__Bacteria (UID2982)	97.96	0	0	2790720	12	2338	0
GCA_002885165.1_ASM288516v1	Akkermansia muciniphila GP41	1	d__Bacteria;p__Verrucomicrobiota;c__Verrucomicrobiae;o__Verrucomicrobiales;f__Akkermansiaceae;g__Akkermansia;s__Akkermansia muciniphila	k__Bacteria (UID2982)	97.96	0.68	0	2770301	14	2312	1
GCA_002885155.1_ASM288515v1	Akkermansia muciniphila GP43	1	d__Bacteria;p__Verrucomicrobiota;c__Verrucomicrobiae;o__Verrucomicrobiales;f__Akkermansiaceae;g__Akkermansia;s__Akkermansia muciniphila	k__Bacteria (UID2982)	97.96	0	0	2795610	11	2341	1
GCA_009731575.1_ASM973157v1	Akkermansia muciniphila JCM 30893	1	d__Bacteria;p__Verrucomicrobiota;c__Verrucomicrobiae;o__Verrucomicrobiales;f__Akkermansiaceae;g__Akkermansia;s__Akkermansia muciniphila	k__Bacteria (UID2982)	97.96	0.68	0	2878459	2	2401	3
GCA_010509235.1_ASM1050923v1	Akkermansia muciniphila JCM 30893	1	d__Bacteria;p__Verrucomicrobiota;c__Verrucomicrobiae;o__Verrucomicrobiales;f__Akkermansiaceae;g__Akkermansia;s__Akkermansia muciniphila	k__Bacteria (UID2982)	97.96	0.68	0	2878261	1	2402	3
GCA_017570525.1_ASM1757052v1	Akkermansia muciniphila KGMB01988	1	d__Bacteria;p__Verrucomicrobiota;c__Verrucomicrobiae;o__Verrucomicrobiales;f__Akkermansiaceae;g__Akkermansia;s__Akkermansia muciniphila	k__Bacteria (UID2982)	97.96	0	0	2844056	1	2345	3
GCA_017570485.1_ASM1757048v1	Akkermansia muciniphila KGMB01989	1	d__Bacteria;p__Verrucomicrobiota;c__Verrucomicrobiae;o__Verrucomicrobiales;f__Akkermansiaceae;g__Akkermansia;s__Akkermansia muciniphila	k__Bacteria (UID2982)	97.96	0	0	2844036	1	2345	3
GCA_017570505.1_ASM1757050v1	Akkermansia muciniphila KGMB01990	1	d__Bacteria;p__Verrucomicrobiota;c__Verrucomicrobiae;o__Verrucomicrobiales;f__Akkermansiaceae;g__Akkermansia;s__Akkermansia muciniphila	k__Bacteria (UID2982)	97.96	0	0	2844062	1	2345	3
GCA_017570425.1_ASM1757042v1	Akkermansia muciniphila KGMB02009	1	d__Bacteria;p__Verrucomicrobiota;c__Verrucomicrobiae;o__Verrucomicrobiales;f__Akkermansiaceae;g__Akkermansia;s__Akkermansia muciniphila	k__Bacteria (UID2982)	97.96	0	0	2844059	1	2344	3
GCA_018372795.1_ASM1837279v1	Akkermansia muciniphila L2_040_365G1_dasL2_040_365G1_concoct_4	1	d__Bacteria;p__Verrucomicrobiota;c__Verrucomicrobiae;o__Verrucomicrobiales;f__Akkermansiaceae;g__Akkermansia;s__Akkermansia muciniphila	k__Bacteria (UID2982)	97.96	0	0	2738458	30	2340	0
GCA_018375855.1_ASM1837585v1	Akkermansia muciniphila L3_069_242G1_dasL3_069_242G1_maxbin2.maxbin.044sta_sub	1	d__Bacteria;p__Verrucomicrobiota;c__Verrucomicrobiae;o__Verrucomicrobiales;f__Akkermansiaceae;g__Akkermansia;s__Akkermansia muciniphila	k__Bacteria (UID2982)	97.96	0	0	2886510	81	2507	0
GCA_017887945.1_ASM1788794v1	Akkermansia muciniphila MAG.275	1	d__Bacteria;p__Verrucomicrobiota;c__Verrucomicrobiae;o__Verrucomicrobiales;f__Akkermansiaceae;g__Akkermansia;s__Akkermansia muciniphila	k__Bacteria (UID2982)	97.96	0	0	2731419	43	2334	1
GCA_900185025.1_MG2_JASPER	Akkermansia muciniphila MG2_JASPER.fasta	1	d__Bacteria;p__Verrucomicrobiota;c__Verrucomicrobiae;o__Verrucomicrobiales;f__Akkermansiaceae;g__Akkermansia;s__Akkermansia muciniphila	k__Bacteria (UID2982)	97.96	0	0	2743798	25	2333	0
GCA_902387255.1_UHGG_MGYG-HGUT-02454	Akkermansia muciniphila MGYG-HGUT-02454	1	d__Bacteria;p__Verrucomicrobiota;c__Verrucomicrobiae;o__Verrucomicrobiales;f__Akkermansiaceae;g__Akkermansia;s__Akkermansia muciniphila	k__Bacteria (UID2982)	97.96	0	0	2762447	1	2258	3
GCA_900184985.1_Mouse_1_89	Akkermansia muciniphila Mouse_1_89.fasta	1	d__Bacteria;p__Verrucomicrobiota;c__Verrucomicrobiae;o__Verrucomicrobiales;f__Akkermansiaceae;g__Akkermansia;s__Akkermansia muciniphila	k__Bacteria (UID2982)	97.96	0	0	2715564	130	2315	1
GCA_900185065.1_Pig	Akkermansia muciniphila Pig.fasta	1	d__Bacteria;p__Verrucomicrobiota;c__Verrucomicrobiae;o__Verrucomicrobiales;f__Akkermansiaceae;g__Akkermansia;s__Akkermansia muciniphila	k__Bacteria (UID2982)	97.96	4.76	100	2803504	40	2329	0
GCA_900185005.1_Reindeer	Akkermansia muciniphila Reindeer.fasta	1	d__Bacteria;p__Verrucomicrobiota;c__Verrucomicrobiae;o__Verrucomicrobiales;f__Akkermansiaceae;g__Akkermansia;s__Akkermansia muciniphila	k__Bacteria (UID2982)	97.96	0.68	100	2663474	49	2226	0
GCA_900184905.1_Siamang	Akkermansia muciniphila Siamang.fasta	1	d__Bacteria;p__Verrucomicrobiota;c__Verrucomicrobiae;o__Verrucomicrobiales;f__Akkermansiaceae;g__Akkermansia;s__Akkermansia muciniphila	k__Bacteria (UID2982)	97.96	0	0	2642823	47	2212	0
GCA_905205055.1_SRR413729-mag-bin.10	Akkermansia muciniphila SRR413729-bin.10	1	d__Bacteria;p__Verrucomicrobiota;c__Verrucomicrobiae;o__Verrucomicrobiales;f__Akkermansiaceae;g__Akkermansia;s__Akkermansia muciniphila	k__Bacteria (UID2982)	97.96	0	0	2762202	23	2330	0
GCA_003514565.1_ASM351456v1	Akkermansia muciniphila UBA8862	1	d__Bacteria;p__Verrucomicrobiota;c__Verrucomicrobiae;o__Verrucomicrobiales;f__Akkermansiaceae;g__Akkermansia;s__Akkermansia muciniphila	k__Bacteria (UID2982)	97.96	0	0	2592623	31	2170	0
GCA_001688765.2_ASM168876v2	Akkermansia muciniphila YL44	1	d__Bacteria;p__Verrucomicrobiota;c__Verrucomicrobiae;o__Verrucomicrobiales;f__Akkermansiaceae;g__Akkermansia;s__Akkermansia muciniphila	k__Bacteria (UID2982)	97.96	0	0	2745278	1	2280	3
GCA_002201495.1_ASM220149v1	Akkermansia muciniphila YL44	1	d__Bacteria;p__Verrucomicrobiota;c__Verrucomicrobiae;o__Verrucomicrobiales;f__Akkermansiaceae;g__Akkermansia;s__Akkermansia muciniphila	k__Bacteria (UID2982)	97.96	0	0	2737357	1	2271	3
GCA_016697425.1_ASM1669742v1	Akkermansia muciniphila YL44	1	d__Bacteria;p__Verrucomicrobiota;c__Verrucomicrobiae;o__Verrucomicrobiales;f__Akkermansiaceae;g__Akkermansia;s__Akkermansia muciniphila	k__Bacteria (UID2982)	97.96	0	0	2737357	1	2271	3
GCA_021204265.1_ASM2120426v1	Akkermansia sp. BH.3_1	1	d__Bacteria;p__Verrucomicrobiota;c__Verrucomicrobiae;o__Verrucomicrobiales;f__Akkermansiaceae;g__Akkermansia;s__Akkermansia muciniphila	k__Bacteria (UID2982)	97.96	0	0	2689475	41	2279	0
GCA_018779675.1_ASM1877967v1	Akkermansia muciniphila Akk2650	1	d__Bacteria;p__Verrucomicrobiota;c__Verrucomicrobiae;o__Verrucomicrobiales;f__Akkermansiaceae;g__Akkermansia;s__Akkermansia muciniphila	k__Bacteria (UID2982)	97.92	0.68	0	2834171	2	2374	3
GCA_014170075.1_ASM1417007v1	Akkermansia muciniphila AK32	1	d__Bacteria;p__Verrucomicrobiota;c__Verrucomicrobiae;o__Verrucomicrobiales;f__Akkermansiaceae;g__Akkermansia;s__Akkermansia muciniphila	k__Bacteria (UID2982)	97.73	1.36	50	3004919	1	2580	3
GCA_018847495.1_ASM1884749v1	Akkermansia muciniphila Akk1370	1	d__Bacteria;p__Verrucomicrobiota;c__Verrucomicrobiae;o__Verrucomicrobiales;f__Akkermansiaceae;g__Akkermansia;s__Akkermansia muciniphila	k__Bacteria (UID2982)	97.73	0.68	0	2803677	1	2309	3
GCA_018847315.1_ASM1884731v1	Akkermansia muciniphila Akk16115	1	d__Bacteria;p__Verrucomicrobiota;c__Verrucomicrobiae;o__Verrucomicrobiales;f__Akkermansiaceae;g__Akkermansia;s__Akkermansia muciniphila	k__Bacteria (UID2982)	97.73	0	0	3002684	1	2514	3
GCA_004015225.1_ASM401522v1	Akkermansia muciniphila EB-AMDK-17	1	d__Bacteria;p__Verrucomicrobiota;c__Verrucomicrobiae;o__Verrucomicrobiales;f__Akkermansiaceae;g__Akkermansia;s__Akkermansia muciniphila	k__Bacteria (UID2982)	97.73	0	0	2770146	1	2323	3
GCA_004015085.1_ASM401508v1	Akkermansia muciniphila EB-AMDK-18	1	d__Bacteria;p__Verrucomicrobiota;c__Verrucomicrobiae;o__Verrucomicrobiales;f__Akkermansiaceae;g__Akkermansia;s__Akkermansia muciniphila	k__Bacteria (UID2982)	97.73	0	0	2770124	1	2339	3
GCA_003716935.1_ASM371693v1	Akkermansia muciniphila EB-AMDK-3	1	d__Bacteria;p__Verrucomicrobiota;c__Verrucomicrobiae;o__Verrucomicrobiales;f__Akkermansiaceae;g__Akkermansia;s__Akkermansia muciniphila	k__Bacteria (UID2982)	97.73	0	0	2663833	1	2297	3
GCA_010223175.1_ASM1022317v1	Akkermansia muciniphila EB-AMDK-34	1	d__Bacteria;p__Verrucomicrobiota;c__Verrucomicrobiae;o__Verrucomicrobiales;f__Akkermansiaceae;g__Akkermansia;s__Akkermansia muciniphila	k__Bacteria (UID2982)	97.73	0	0	2724277	1	2226	3
GCA_010223575.1_ASM1022357v1	Akkermansia muciniphila EB-AMDK-38	1	d__Bacteria;p__Verrucomicrobiota;c__Verrucomicrobiae;o__Verrucomicrobiales;f__Akkermansiaceae;g__Akkermansia;s__Akkermansia muciniphila	k__Bacteria (UID2982)	97.73	0.68	0	2836855	1	2362	3
GCA_900184855.1_Horse	Akkermansia muciniphila Horse.fasta	1	d__Bacteria;p__Verrucomicrobiota;c__Verrucomicrobiae;o__Verrucomicrobiales;f__Akkermansiaceae;g__Akkermansia;s__Akkermansia muciniphila	k__Bacteria (UID2982)	97.73	2.04	100	2767052	43	2318	0
GCA_018847475.1_ASM1884747v1	Akkermansia muciniphila Akk1376	1	d__Bacteria;p__Verrucomicrobiota;c__Verrucomicrobiae;o__Verrucomicrobiales;f__Akkermansiaceae;g__Akkermansia;s__Akkermansia muciniphila	k__Bacteria (UID2982)	97.62	0.68	0	2803683	1	2314	3
GCA_018847455.1_ASM1884745v1	Akkermansia muciniphila Akk14745a	1	d__Bacteria;p__Verrucomicrobiota;c__Verrucomicrobiae;o__Verrucomicrobiales;f__Akkermansiaceae;g__Akkermansia;s__Akkermansia muciniphila	k__Bacteria (UID2982)	97.62	0.68	0	2798422	1	2303	3
GCA_018847535.1_ASM1884753v1	Akkermansia muciniphila Akk0880	1	d__Bacteria;p__Verrucomicrobiota;c__Verrucomicrobiae;o__Verrucomicrobiales;f__Akkermansiaceae;g__Akkermansia;s__Akkermansia muciniphila	k__Bacteria (UID2982)	97.28	0	0	2965460	1	2498	3
GCA_018847435.1_ASM1884743v1	Akkermansia muciniphila Akk14745b	1	d__Bacteria;p__Verrucomicrobiota;c__Verrucomicrobiae;o__Verrucomicrobiales;f__Akkermansiaceae;g__Akkermansia;s__Akkermansia muciniphila	k__Bacteria (UID2982)	97.28	0.68	0	2798160	1	2308	3
GCA_018847295.1_ASM1884729v1	Akkermansia muciniphila Akk1613	1	d__Bacteria;p__Verrucomicrobiota;c__Verrucomicrobiae;o__Verrucomicrobiales;f__Akkermansiaceae;g__Akkermansia;s__Akkermansia muciniphila	k__Bacteria (UID2982)	97.28	0	0	2990835	1	2502	3
GCA_018847275.1_ASM1884727v1	Akkermansia muciniphila Akk16145	1	d__Bacteria;p__Verrucomicrobiota;c__Verrucomicrobiae;o__Verrucomicrobiales;f__Akkermansiaceae;g__Akkermansia;s__Akkermansia muciniphila	k__Bacteria (UID2982)	97.28	0	0	3002718	1	2526	3
GCA_018847115.1_ASM1884711v1	Akkermansia muciniphila Akk2090	1	d__Bacteria;p__Verrucomicrobiota;c__Verrucomicrobiae;o__Verrucomicrobiales;f__Akkermansiaceae;g__Akkermansia;s__Akkermansia muciniphila	k__Bacteria (UID2982)	97.28	0	0	2803336	1	2343	3
GCA_018847055.1_ASM1884705v1	Akkermansia muciniphila Akk2670	1	d__Bacteria;p__Verrucomicrobiota;c__Verrucomicrobiae;o__Verrucomicrobiales;f__Akkermansiaceae;g__Akkermansia;s__Akkermansia muciniphila	k__Bacteria (UID2982)	97.28	0	0	2761419	1	2280	3
GCA_900184845.1_Chimpanzee_1	Akkermansia muciniphila Chimpanzee_1.fasta	1	d__Bacteria;p__Verrucomicrobiota;c__Verrucomicrobiae;o__Verrucomicrobiales;f__Akkermansiaceae;g__Akkermansia;s__Akkermansia muciniphila	k__Bacteria (UID2982)	97.28	0	0	2609266	36	2189	0
GCA_014871995.1_ASM1487199v1	Akkermansia muciniphila COPD432	1	d__Bacteria;p__Verrucomicrobiota;c__Verrucomicrobiae;o__Verrucomicrobiales;f__Akkermansiaceae;g__Akkermansia;s__Akkermansia muciniphila	k__Bacteria (UID2982)	97.28	0	0	2722306	42	2286	0
GCA_004015305.1_ASM401530v1	Akkermansia muciniphila EB-AMDK-15	1	d__Bacteria;p__Verrucomicrobiota;c__Verrucomicrobiae;o__Verrucomicrobiales;f__Akkermansiaceae;g__Akkermansia;s__Akkermansia muciniphila	k__Bacteria (UID2982)	97.28	0	0	2770098	1	2353	3
GCA_004015345.1_ASM401534v1	Akkermansia muciniphila EB-AMDK-21	1	d__Bacteria;p__Verrucomicrobiota;c__Verrucomicrobiae;o__Verrucomicrobiales;f__Akkermansiaceae;g__Akkermansia;s__Akkermansia muciniphila	k__Bacteria (UID2982)	97.28	0	0	2724154	1	2309	3
GCA_010229955.1_ASM1022995v1	Akkermansia muciniphila EB-AMDK-25	1	d__Bacteria;p__Verrucomicrobiota;c__Verrucomicrobiae;o__Verrucomicrobiales;f__Akkermansiaceae;g__Akkermansia;s__Akkermansia muciniphila	k__Bacteria (UID2982)	97.28	0	0	2782334	1	2337	3
GCA_003716955.1_ASM371695v1	Akkermansia muciniphila EB-AMDK-4	1	d__Bacteria;p__Verrucomicrobiota;c__Verrucomicrobiae;o__Verrucomicrobiales;f__Akkermansiaceae;g__Akkermansia;s__Akkermansia muciniphila	k__Bacteria (UID2982)	97.28	0	0	2664010	1	2205	3
GCA_001917295.1_ASM191729v1	Akkermansia sp. 54_46	1	d__Bacteria;p__Verrucomicrobiota;c__Verrucomicrobiae;o__Verrucomicrobiales;f__Akkermansiaceae;g__Akkermansia;s__Akkermansia muciniphila	k__Bacteria (UID2982)	97.28	0	0	2966498	36	2520	0
GCA_020860265.1_ASM2086026v1	Akkermansia sp. U_127025	1	d__Bacteria;p__Verrucomicrobiota;c__Verrucomicrobiae;o__Verrucomicrobiales;f__Akkermansiaceae;g__Akkermansia;s__Akkermansia muciniphila	k__Bacteria (UID2982)	97.28	0	0	2709104	155	2347	0
GCA_018847595.1_ASM1884759v1	Akkermansia muciniphila Akk0500b	1	d__Bacteria;p__Verrucomicrobiota;c__Verrucomicrobiae;o__Verrucomicrobiales;f__Akkermansiaceae;g__Akkermansia;s__Akkermansia muciniphila	k__Bacteria (UID2982)	97.24	0	0	2788976	1	2340	3
GCA_004015285.1_ASM401528v1	Akkermansia muciniphila EB-AMDK-13	1	d__Bacteria;p__Verrucomicrobiota;c__Verrucomicrobiae;o__Verrucomicrobiales;f__Akkermansiaceae;g__Akkermansia;s__Akkermansia muciniphila	k__Bacteria (UID2982)	97.05	0.68	0	2763965	1	2406	3
GCA_010223075.1_ASM1022307v1	Akkermansia muciniphila EB-AMDK-28	1	d__Bacteria;p__Verrucomicrobiota;c__Verrucomicrobiae;o__Verrucomicrobiales;f__Akkermansiaceae;g__Akkermansia;s__Akkermansia muciniphila	k__Bacteria (UID2982)	97.05	0	0	2734254	1	2264	3
GCA_004101765.1_ASM410176v1	Akkermansia muciniphila H2	1	d__Bacteria;p__Verrucomicrobiota;c__Verrucomicrobiae;o__Verrucomicrobiales;f__Akkermansiaceae;g__Akkermansia;s__Akkermansia muciniphila	k__Bacteria (UID2982)	97.05	0.68	100	2819944	1	2337	2
GCA_021205065.1_ASM2120506v1	Akkermansia sp. AH.5_4	1	d__Bacteria;p__Verrucomicrobiota;c__Verrucomicrobiae;o__Verrucomicrobiales;f__Akkermansiaceae;g__Akkermansia;s__Akkermansia muciniphila	k__Bacteria (UID2982)	96.94	0	0	2525750	150	2133	0
GCA_020741835.1_ASM2074183v1	Akkermansia muciniphila ChiBcec4-7684	1	d__Bacteria;p__Verrucomicrobiota;c__Verrucomicrobiae;o__Verrucomicrobiales;f__Akkermansiaceae;g__Akkermansia;s__Akkermansia muciniphila	k__Bacteria (UID2982)	96.6	0	0	2618792	30	2205	0
GCA_008672035.1_ASM867203v1	Akkermansia muciniphila S05B.meta.bin_1	1	d__Bacteria;p__Verrucomicrobiota;c__Verrucomicrobiae;o__Verrucomicrobiales;f__Akkermansiaceae;g__Akkermansia;s__Akkermansia muciniphila	k__Bacteria (UID2982)	96.6	1.36	0	2589587	110	2183	1
GCA_000723745.2_PRJEB6027_Urmite	Akkermansia muciniphila Urmite	1	d__Bacteria;p__Verrucomicrobiota;c__Verrucomicrobiae;o__Verrucomicrobiales;f__Akkermansiaceae;g__Akkermansia;s__Akkermansia muciniphila	k__Bacteria (UID2982)	96.6	0	0	2664738	1	2210	3
GCA_004015005.1_ASM401500v1	Akkermansia muciniphila EB-AMDK-10	1	d__Bacteria;p__Verrucomicrobiota;c__Verrucomicrobiae;o__Verrucomicrobiales;f__Akkermansiaceae;g__Akkermansia;s__Akkermansia muciniphila	k__Bacteria (UID2982)	96.37	0	0	2763834	1	2455	3
GCA_008672205.1_ASM867220v1	Akkermansia muciniphila S05A.meta.bin_2	1	d__Bacteria;p__Verrucomicrobiota;c__Verrucomicrobiae;o__Verrucomicrobiales;f__Akkermansiaceae;g__Akkermansia;s__Akkermansia muciniphila	k__Bacteria (UID2982)	95.92	0.68	0	2598928	104	2203	0
GCA_008671835.1_ASM867183v1	Akkermansia muciniphila S05C.meta.bin_1	1	d__Bacteria;p__Verrucomicrobiota;c__Verrucomicrobiae;o__Verrucomicrobiales;f__Akkermansiaceae;g__Akkermansia;s__Akkermansia muciniphila	k__Bacteria (UID2982)	95.24	0.68	100	2582811	132	2207	0
GCA_000436395.1_MGS154	Akkermansia muciniphila CAG:154	1	d__Bacteria;p__Verrucomicrobiota;c__Verrucomicrobiae;o__Verrucomicrobiales;f__Akkermansiaceae;g__Akkermansia;s__Akkermansia muciniphila	k__Bacteria (UID2982)	95.07	0	0	2721828	81	2374	0
GCA_002885475.1_ASM288547v1	Akkermansia muciniphila BSM09	1	d__Bacteria;p__Verrucomicrobiota;c__Verrucomicrobiae;o__Verrucomicrobiales;f__Akkermansiaceae;g__Akkermansia;s__Akkermansia muciniphila	k__Bacteria (UID2982)	94.22	0	0	2645537	18	2207	1
GCA_004557465.1_ASM455746v1	Akkermansia muciniphila W0P25.047	1	d__Bacteria;p__Verrucomicrobiota;c__Verrucomicrobiae;o__Verrucomicrobiales;f__Akkermansiaceae;g__Akkermansia;s__Akkermansia muciniphila	k__Bacteria (UID2982)	93.82	0	0	2562750	166	2249	1
GCA_000980515.1_ASM98051v1	Akkermansia sp. UNK.MGS-1	1	d__Bacteria;p__Verrucomicrobiota;c__Verrucomicrobiae;o__Verrucomicrobiales;f__Akkermansiaceae;g__Akkermansia;s__Akkermansia muciniphila	k__Bacteria (UID2982)	92.06	3.4	100	2770805	40	2400	1
GCA_014871935.1_ASM1487193v1	Akkermansia muciniphila COPD435	1	d__Bacteria;p__Verrucomicrobiota;c__Verrucomicrobiae;o__Verrucomicrobiales;f__Akkermansiaceae;g__Akkermansia;s__Akkermansia muciniphila	k__Bacteria (UID2982)	91.5	1.05	0	2488401	370	2248	0
GCA_008421785.1_ASM842178v1	Akkermansia sp. BIOML-A41	2	d__Bacteria;p__Verrucomicrobiota;c__Verrucomicrobiae;o__Verrucomicrobiales;f__Akkermansiaceae;g__Akkermansia;s__Akkermansia sp004167605	k__Bacteria (UID2982)	98.64	4.08	10	3429775	203	2914	1
GCA_008421515.1_ASM842151v1	Akkermansia sp. BIOML-A54	2	d__Bacteria;p__Verrucomicrobiota;c__Verrucomicrobiae;o__Verrucomicrobiales;f__Akkermansiaceae;g__Akkermansia;s__Akkermansia sp004167605	k__Bacteria (UID2982)	98.64	3.57	10	3597425	73	3054	2
GCA_008421415.1_ASM842141v1	Akkermansia sp. BIOML-A60	2	d__Bacteria;p__Verrucomicrobiota;c__Verrucomicrobiae;o__Verrucomicrobiales;f__Akkermansiaceae;g__Akkermansia;s__Akkermansia sp004167605	k__Bacteria (UID2982)	98.64	2.89	11.11	3450840	55	2909	2
GCA_004167605.1_ASM416760v1	Akkermansia sp. aa_0143	2	d__Bacteria;p__Verrucomicrobiota;c__Verrucomicrobiae;o__Verrucomicrobiales;f__Akkermansiaceae;g__Akkermansia;s__Akkermansia sp004167605	k__Bacteria (UID2982)	97.96	0.68	100	3116464	36	2615	1
GCA_008422555.1_ASM842255v1	Akkermansia sp. BIOML-A1	2	d__Bacteria;p__Verrucomicrobiota;c__Verrucomicrobiae;o__Verrucomicrobiales;f__Akkermansiaceae;g__Akkermansia;s__Akkermansia sp004167605	k__Bacteria (UID2982)	97.96	0.68	100	3124780	67	2618	1
GCA_008422415.1_ASM842241v1	Akkermansia sp. BIOML-A10	2	d__Bacteria;p__Verrucomicrobiota;c__Verrucomicrobiae;o__Verrucomicrobiales;f__Akkermansiaceae;g__Akkermansia;s__Akkermansia sp004167605	k__Bacteria (UID2982)	97.96	0.68	100	3121912	38	2606	1
GCA_008422405.1_ASM842240v1	Akkermansia sp. BIOML-A11	2	d__Bacteria;p__Verrucomicrobiota;c__Verrucomicrobiae;o__Verrucomicrobiales;f__Akkermansiaceae;g__Akkermansia;s__Akkermansia sp004167605	k__Bacteria (UID2982)	97.96	0.68	100	3124474	31	2602	1
GCA_008422375.1_ASM842237v1	Akkermansia sp. BIOML-A12	2	d__Bacteria;p__Verrucomicrobiota;c__Verrucomicrobiae;o__Verrucomicrobiales;f__Akkermansiaceae;g__Akkermansia;s__Akkermansia sp004167605	k__Bacteria (UID2982)	97.96	0.68	100	3124585	39	2613	1
GCA_008422355.1_ASM842235v1	Akkermansia sp. BIOML-A13	2	d__Bacteria;p__Verrucomicrobiota;c__Verrucomicrobiae;o__Verrucomicrobiales;f__Akkermansiaceae;g__Akkermansia;s__Akkermansia sp004167605	k__Bacteria (UID2982)	97.96	0.68	100	3104624	57	2610	1
GCA_008422335.1_ASM842233v1	Akkermansia sp. BIOML-A14	2	d__Bacteria;p__Verrucomicrobiota;c__Verrucomicrobiae;o__Verrucomicrobiales;f__Akkermansiaceae;g__Akkermansia;s__Akkermansia sp004167605	k__Bacteria (UID2982)	97.96	0.68	100	3123318	33	2616	1
GCA_008422325.1_ASM842232v1	Akkermansia sp. BIOML-A15	2	d__Bacteria;p__Verrucomicrobiota;c__Verrucomicrobiae;o__Verrucomicrobiales;f__Akkermansiaceae;g__Akkermansia;s__Akkermansia sp004167605	k__Bacteria (UID2982)	97.96	0.68	100	3126241	39	2611	1
GCA_008422295.1_ASM842229v1	Akkermansia sp. BIOML-A16	2	d__Bacteria;p__Verrucomicrobiota;c__Verrucomicrobiae;o__Verrucomicrobiales;f__Akkermansiaceae;g__Akkermansia;s__Akkermansia sp004167605	k__Bacteria (UID2982)	97.96	0.68	100	3126657	30	2612	1
GCA_008422255.1_ASM842225v1	Akkermansia sp. BIOML-A18	2	d__Bacteria;p__Verrucomicrobiota;c__Verrucomicrobiae;o__Verrucomicrobiales;f__Akkermansiaceae;g__Akkermansia;s__Akkermansia sp004167605	k__Bacteria (UID2982)	97.96	0.68	100	3122220	34	2612	1
GCA_008422225.1_ASM842222v1	Akkermansia sp. BIOML-A19	2	d__Bacteria;p__Verrucomicrobiota;c__Verrucomicrobiae;o__Verrucomicrobiales;f__Akkermansiaceae;g__Akkermansia;s__Akkermansia sp004167605	k__Bacteria (UID2982)	97.96	0.68	100	3122386	32	2616	1
GCA_008422595.1_ASM842259v1	Akkermansia sp. BIOML-A2	2	d__Bacteria;p__Verrucomicrobiota;c__Verrucomicrobiae;o__Verrucomicrobiales;f__Akkermansiaceae;g__Akkermansia;s__Akkermansia sp004167605	k__Bacteria (UID2982)	97.96	0.68	100	3126225	55	2623	1
GCA_008422235.1_ASM842223v1	Akkermansia sp. BIOML-A20	2	d__Bacteria;p__Verrucomicrobiota;c__Verrucomicrobiae;o__Verrucomicrobiales;f__Akkermansiaceae;g__Akkermansia;s__Akkermansia sp004167605	k__Bacteria (UID2982)	97.96	0.68	100	3125908	27	2608	1
GCA_008422195.1_ASM842219v1	Akkermansia sp. BIOML-A21	2	d__Bacteria;p__Verrucomicrobiota;c__Verrucomicrobiae;o__Verrucomicrobiales;f__Akkermansiaceae;g__Akkermansia;s__Akkermansia sp004167605	k__Bacteria (UID2982)	97.96	0.68	100	3144494	51	2641	1
GCA_008422185.1_ASM842218v1	Akkermansia sp. BIOML-A22	2	d__Bacteria;p__Verrucomicrobiota;c__Verrucomicrobiae;o__Verrucomicrobiales;f__Akkermansiaceae;g__Akkermansia;s__Akkermansia sp004167605	k__Bacteria (UID2982)	97.96	0.68	100	3123000	37	2620	1
GCA_008422165.1_ASM842216v1	Akkermansia sp. BIOML-A23	2	d__Bacteria;p__Verrucomicrobiota;c__Verrucomicrobiae;o__Verrucomicrobiales;f__Akkermansiaceae;g__Akkermansia;s__Akkermansia sp004167605	k__Bacteria (UID2982)	97.96	0.68	100	3102694	51	2607	1
GCA_008422135.1_ASM842213v1	Akkermansia sp. BIOML-A24	2	d__Bacteria;p__Verrucomicrobiota;c__Verrucomicrobiae;o__Verrucomicrobiales;f__Akkermansiaceae;g__Akkermansia;s__Akkermansia sp004167605	k__Bacteria (UID2982)	97.96	0.68	100	3133811	36	2630	1
GCA_008422125.1_ASM842212v1	Akkermansia sp. BIOML-A25	2	d__Bacteria;p__Verrucomicrobiota;c__Verrucomicrobiae;o__Verrucomicrobiales;f__Akkermansiaceae;g__Akkermansia;s__Akkermansia sp004167605	k__Bacteria (UID2982)	97.96	0.68	100	3120147	30	2612	1
GCA_008422085.1_ASM842208v1	Akkermansia sp. BIOML-A26	2	d__Bacteria;p__Verrucomicrobiota;c__Verrucomicrobiae;o__Verrucomicrobiales;f__Akkermansiaceae;g__Akkermansia;s__Akkermansia sp004167605	k__Bacteria (UID2982)	97.96	0.68	100	3122121	34	2611	1
GCA_008422075.1_ASM842207v1	Akkermansia sp. BIOML-A27	2	d__Bacteria;p__Verrucomicrobiota;c__Verrucomicrobiae;o__Verrucomicrobiales;f__Akkermansiaceae;g__Akkermansia;s__Akkermansia sp004167605	k__Bacteria (UID2982)	97.96	0.68	100	3118777	35	2604	1
GCA_008422065.1_ASM842206v1	Akkermansia sp. BIOML-A28	2	d__Bacteria;p__Verrucomicrobiota;c__Verrucomicrobiae;o__Verrucomicrobiales;f__Akkermansiaceae;g__Akkermansia;s__Akkermansia sp004167605	k__Bacteria (UID2982)	97.96	0.68	100	3122052	39	2613	1
GCA_008422045.1_ASM842204v1	Akkermansia sp. BIOML-A29	2	d__Bacteria;p__Verrucomicrobiota;c__Verrucomicrobiae;o__Verrucomicrobiales;f__Akkermansiaceae;g__Akkermansia;s__Akkermansia sp004167605	k__Bacteria (UID2982)	97.96	0.68	100	3133272	38	2633	1
GCA_008422585.1_ASM842258v1	Akkermansia sp. BIOML-A3	2	d__Bacteria;p__Verrucomicrobiota;c__Verrucomicrobiae;o__Verrucomicrobiales;f__Akkermansiaceae;g__Akkermansia;s__Akkermansia sp004167605	k__Bacteria (UID2982)	97.96	0.68	100	3122686	25	2605	1
GCA_008422015.1_ASM842201v1	Akkermansia sp. BIOML-A30	2	d__Bacteria;p__Verrucomicrobiota;c__Verrucomicrobiae;o__Verrucomicrobiales;f__Akkermansiaceae;g__Akkermansia;s__Akkermansia sp004167605	k__Bacteria (UID2982)	97.96	0.68	100	3124858	40	2616	1
GCA_008421985.1_ASM842198v1	Akkermansia sp. BIOML-A31	2	d__Bacteria;p__Verrucomicrobiota;c__Verrucomicrobiae;o__Verrucomicrobiales;f__Akkermansiaceae;g__Akkermansia;s__Akkermansia sp004167605	k__Bacteria (UID2982)	97.96	0.68	100	3127752	26	2605	1
GCA_008421965.1_ASM842196v1	Akkermansia sp. BIOML-A32	2	d__Bacteria;p__Verrucomicrobiota;c__Verrucomicrobiae;o__Verrucomicrobiales;f__Akkermansiaceae;g__Akkermansia;s__Akkermansia sp004167605	k__Bacteria (UID2982)	97.96	0.68	100	3144254	36	2641	1
GCA_008421955.1_ASM842195v1	Akkermansia sp. BIOML-A33	2	d__Bacteria;p__Verrucomicrobiota;c__Verrucomicrobiae;o__Verrucomicrobiales;f__Akkermansiaceae;g__Akkermansia;s__Akkermansia sp004167605	k__Bacteria (UID2982)	97.96	0.68	100	3122614	29	2604	1
GCA_008421945.1_ASM842194v1	Akkermansia sp. BIOML-A34	2	d__Bacteria;p__Verrucomicrobiota;c__Verrucomicrobiae;o__Verrucomicrobiales;f__Akkermansiaceae;g__Akkermansia;s__Akkermansia sp004167605	k__Bacteria (UID2982)	97.96	0.68	100	3124677	26	2608	1
GCA_008421905.1_ASM842190v1	Akkermansia sp. BIOML-A35	2	d__Bacteria;p__Verrucomicrobiota;c__Verrucomicrobiae;o__Verrucomicrobiales;f__Akkermansiaceae;g__Akkermansia;s__Akkermansia sp004167605	k__Bacteria (UID2982)	97.96	0.68	100	3139137	42	2639	1
GCA_008421865.1_ASM842186v1	Akkermansia sp. BIOML-A36	2	d__Bacteria;p__Verrucomicrobiota;c__Verrucomicrobiae;o__Verrucomicrobiales;f__Akkermansiaceae;g__Akkermansia;s__Akkermansia sp004167605	k__Bacteria (UID2982)	97.96	0.68	100	3120694	34	2604	1
GCA_008421855.1_ASM842185v1	Akkermansia sp. BIOML-A37	2	d__Bacteria;p__Verrucomicrobiota;c__Verrucomicrobiae;o__Verrucomicrobiales;f__Akkermansiaceae;g__Akkermansia;s__Akkermansia sp004167605	k__Bacteria (UID2982)	97.96	0.68	100	3151458	37	2651	1
GCA_008421895.1_ASM842189v1	Akkermansia sp. BIOML-A38	2	d__Bacteria;p__Verrucomicrobiota;c__Verrucomicrobiae;o__Verrucomicrobiales;f__Akkermansiaceae;g__Akkermansia;s__Akkermansia sp004167605	k__Bacteria (UID2982)	97.96	0.68	100	3151436	34	2639	1
GCA_008421825.1_ASM842182v1	Akkermansia sp. BIOML-A39	2	d__Bacteria;p__Verrucomicrobiota;c__Verrucomicrobiae;o__Verrucomicrobiales;f__Akkermansiaceae;g__Akkermansia;s__Akkermansia sp004167605	k__Bacteria (UID2982)	97.96	0.68	100	3134199	37	2629	1
GCA_008422545.1_ASM842254v1	Akkermansia sp. BIOML-A4	2	d__Bacteria;p__Verrucomicrobiota;c__Verrucomicrobiae;o__Verrucomicrobiales;f__Akkermansiaceae;g__Akkermansia;s__Akkermansia sp004167605	k__Bacteria (UID2982)	97.96	0.68	100	3099522	52	2594	1
GCA_008421845.1_ASM842184v1	Akkermansia sp. BIOML-A40	2	d__Bacteria;p__Verrucomicrobiota;c__Verrucomicrobiae;o__Verrucomicrobiales;f__Akkermansiaceae;g__Akkermansia;s__Akkermansia sp004167605	k__Bacteria (UID2982)	97.96	1.02	50	3388081	146	2855	2
GCA_008421765.1_ASM842176v1	Akkermansia sp. BIOML-A42	2	d__Bacteria;p__Verrucomicrobiota;c__Verrucomicrobiae;o__Verrucomicrobiales;f__Akkermansiaceae;g__Akkermansia;s__Akkermansia sp004167605	k__Bacteria (UID2982)	97.96	0.68	100	3135164	33	2628	1
GCA_008421775.1_ASM842177v1	Akkermansia sp. BIOML-A43	2	d__Bacteria;p__Verrucomicrobiota;c__Verrucomicrobiae;o__Verrucomicrobiales;f__Akkermansiaceae;g__Akkermansia;s__Akkermansia sp004167605	k__Bacteria (UID2982)	97.96	0.68	100	3142038	34	2637	1
GCA_008421725.1_ASM842172v1	Akkermansia sp. BIOML-A44	2	d__Bacteria;p__Verrucomicrobiota;c__Verrucomicrobiae;o__Verrucomicrobiales;f__Akkermansiaceae;g__Akkermansia;s__Akkermansia sp004167605	k__Bacteria (UID2982)	97.96	0.68	100	3149611	38	2645	1
GCA_008421685.1_ASM842168v1	Akkermansia sp. BIOML-A45	2	d__Bacteria;p__Verrucomicrobiota;c__Verrucomicrobiae;o__Verrucomicrobiales;f__Akkermansiaceae;g__Akkermansia;s__Akkermansia sp004167605	k__Bacteria (UID2982)	97.96	0.68	100	3135072	38	2624	1
GCA_008421735.1_ASM842173v1	Akkermansia sp. BIOML-A46	2	d__Bacteria;p__Verrucomicrobiota;c__Verrucomicrobiae;o__Verrucomicrobiales;f__Akkermansiaceae;g__Akkermansia;s__Akkermansia sp004167605	k__Bacteria (UID2982)	97.96	0.68	100	3127145	30	2608	1
GCA_008421695.1_ASM842169v1	Akkermansia sp. BIOML-A47	2	d__Bacteria;p__Verrucomicrobiota;c__Verrucomicrobiae;o__Verrucomicrobiales;f__Akkermansiaceae;g__Akkermansia;s__Akkermansia sp004167605	k__Bacteria (UID2982)	97.96	0.68	100	3137614	33	2632	1
GCA_008421665.1_ASM842166v1	Akkermansia sp. BIOML-A48	2	d__Bacteria;p__Verrucomicrobiota;c__Verrucomicrobiae;o__Verrucomicrobiales;f__Akkermansiaceae;g__Akkermansia;s__Akkermansia sp004167605	k__Bacteria (UID2982)	97.96	0.68	100	3125774	35	2624	1
GCA_008421645.1_ASM842164v1	Akkermansia sp. BIOML-A49	2	d__Bacteria;p__Verrucomicrobiota;c__Verrucomicrobiae;o__Verrucomicrobiales;f__Akkermansiaceae;g__Akkermansia;s__Akkermansia sp004167605	k__Bacteria (UID2982)	97.96	0.68	100	3132833	35	2615	1
GCA_008422525.1_ASM842252v1	Akkermansia sp. BIOML-A5	2	d__Bacteria;p__Verrucomicrobiota;c__Verrucomicrobiae;o__Verrucomicrobiales;f__Akkermansiaceae;g__Akkermansia;s__Akkermansia sp004167605	k__Bacteria (UID2982)	97.96	0.68	100	3129630	45	2622	1
GCA_008421595.1_ASM842159v1	Akkermansia sp. BIOML-A50	2	d__Bacteria;p__Verrucomicrobiota;c__Verrucomicrobiae;o__Verrucomicrobiales;f__Akkermansiaceae;g__Akkermansia;s__Akkermansia sp004167605	k__Bacteria (UID2982)	97.96	0.68	100	3142484	40	2652	1
GCA_008421605.1_ASM842160v1	Akkermansia sp. BIOML-A51	2	d__Bacteria;p__Verrucomicrobiota;c__Verrucomicrobiae;o__Verrucomicrobiales;f__Akkermansiaceae;g__Akkermansia;s__Akkermansia sp004167605	k__Bacteria (UID2982)	97.96	0.68	100	3122107	29	2613	1
GCA_008421585.1_ASM842158v1	Akkermansia sp. BIOML-A52	2	d__Bacteria;p__Verrucomicrobiota;c__Verrucomicrobiae;o__Verrucomicrobiales;f__Akkermansiaceae;g__Akkermansia;s__Akkermansia sp004167605	k__Bacteria (UID2982)	97.96	3.4	16.67	3213287	96	2705	1
GCA_008421565.1_ASM842156v1	Akkermansia sp. BIOML-A53	2	d__Bacteria;p__Verrucomicrobiota;c__Verrucomicrobiae;o__Verrucomicrobiales;f__Akkermansiaceae;g__Akkermansia;s__Akkermansia sp004167605	k__Bacteria (UID2982)	97.96	0.68	100	3129896	35	2616	1
GCA_008421505.1_ASM842150v1	Akkermansia sp. BIOML-A55	2	d__Bacteria;p__Verrucomicrobiota;c__Verrucomicrobiae;o__Verrucomicrobiales;f__Akkermansiaceae;g__Akkermansia;s__Akkermansia sp004167605	k__Bacteria (UID2982)	97.96	0.68	100	3129667	31	2604	1
GCA_008421535.1_ASM842153v1	Akkermansia sp. BIOML-A56	2	d__Bacteria;p__Verrucomicrobiota;c__Verrucomicrobiae;o__Verrucomicrobiales;f__Akkermansiaceae;g__Akkermansia;s__Akkermansia sp004167605	k__Bacteria (UID2982)	97.96	0.68	100	3103607	60	2595	1
GCA_008421475.1_ASM842147v1	Akkermansia sp. BIOML-A57	2	d__Bacteria;p__Verrucomicrobiota;c__Verrucomicrobiae;o__Verrucomicrobiales;f__Akkermansiaceae;g__Akkermansia;s__Akkermansia sp004167605	k__Bacteria (UID2982)	97.96	0.68	100	3125675	33	2611	1
GCA_008421465.1_ASM842146v1	Akkermansia sp. BIOML-A58	2	d__Bacteria;p__Verrucomicrobiota;c__Verrucomicrobiae;o__Verrucomicrobiales;f__Akkermansiaceae;g__Akkermansia;s__Akkermansia sp004167605	k__Bacteria (UID2982)	97.96	0.68	100	3130503	44	2624	1
GCA_008421425.1_ASM842142v1	Akkermansia sp. BIOML-A59	2	d__Bacteria;p__Verrucomicrobiota;c__Verrucomicrobiae;o__Verrucomicrobiales;f__Akkermansiaceae;g__Akkermansia;s__Akkermansia sp004167605	k__Bacteria (UID2982)	97.96	0.68	100	3138580	37	2626	1
GCA_008422485.1_ASM842248v1	Akkermansia sp. BIOML-A6	2	d__Bacteria;p__Verrucomicrobiota;c__Verrucomicrobiae;o__Verrucomicrobiales;f__Akkermansiaceae;g__Akkermansia;s__Akkermansia sp004167605	k__Bacteria (UID2982)	97.96	0.68	100	3117902	31	2604	1
GCA_008421395.1_ASM842139v1	Akkermansia sp. BIOML-A61	2	d__Bacteria;p__Verrucomicrobiota;c__Verrucomicrobiae;o__Verrucomicrobiales;f__Akkermansiaceae;g__Akkermansia;s__Akkermansia sp004167605	k__Bacteria (UID2982)	97.96	1.76	25	3847202	369	3423	2
GCA_008421385.1_ASM842138v1	Akkermansia sp. BIOML-A62	2	d__Bacteria;p__Verrucomicrobiota;c__Verrucomicrobiae;o__Verrucomicrobiales;f__Akkermansiaceae;g__Akkermansia;s__Akkermansia sp004167605	k__Bacteria (UID2982)	97.96	0.68	100	3126590	40	2618	1
GCA_008421325.1_ASM842132v1	Akkermansia sp. BIOML-A63	2	d__Bacteria;p__Verrucomicrobiota;c__Verrucomicrobiae;o__Verrucomicrobiales;f__Akkermansiaceae;g__Akkermansia;s__Akkermansia sp004167605	k__Bacteria (UID2982)	97.96	2.89	20	3621414	314	3164	2
GCA_008421315.1_ASM842131v1	Akkermansia sp. BIOML-A64	2	d__Bacteria;p__Verrucomicrobiota;c__Verrucomicrobiae;o__Verrucomicrobiales;f__Akkermansiaceae;g__Akkermansia;s__Akkermansia sp004167605	k__Bacteria (UID2982)	97.96	0.68	100	3144966	36	2642	1
GCA_008421345.1_ASM842134v1	Akkermansia sp. BIOML-A65	2	d__Bacteria;p__Verrucomicrobiota;c__Verrucomicrobiae;o__Verrucomicrobiales;f__Akkermansiaceae;g__Akkermansia;s__Akkermansia sp004167605	k__Bacteria (UID2982)	97.96	0.68	100	3137547	29	2630	1
GCA_008421305.1_ASM842130v1	Akkermansia sp. BIOML-A66	2	d__Bacteria;p__Verrucomicrobiota;c__Verrucomicrobiae;o__Verrucomicrobiales;f__Akkermansiaceae;g__Akkermansia;s__Akkermansia sp004167605	k__Bacteria (UID2982)	97.96	4.59	55.56	3281726	158	2783	1
GCA_008421265.1_ASM842126v1	Akkermansia sp. BIOML-A67	2	d__Bacteria;p__Verrucomicrobiota;c__Verrucomicrobiae;o__Verrucomicrobiales;f__Akkermansiaceae;g__Akkermansia;s__Akkermansia sp004167605	k__Bacteria (UID2982)	97.96	0.68	100	3127837	56	2621	1
GCA_008422475.1_ASM842247v1	Akkermansia sp. BIOML-A7	2	d__Bacteria;p__Verrucomicrobiota;c__Verrucomicrobiae;o__Verrucomicrobiales;f__Akkermansiaceae;g__Akkermansia;s__Akkermansia sp004167605	k__Bacteria (UID2982)	97.96	0.68	100	3122471	35	2617	1
GCA_008422425.1_ASM842242v1	Akkermansia sp. BIOML-A8	2	d__Bacteria;p__Verrucomicrobiota;c__Verrucomicrobiae;o__Verrucomicrobiales;f__Akkermansiaceae;g__Akkermansia;s__Akkermansia sp004167605	k__Bacteria (UID2982)	97.96	0.68	100	3120080	29	2607	1
GCA_008422465.1_ASM842246v1	Akkermansia sp. BIOML-A9	2	d__Bacteria;p__Verrucomicrobiota;c__Verrucomicrobiae;o__Verrucomicrobiales;f__Akkermansiaceae;g__Akkermansia;s__Akkermansia sp004167605	k__Bacteria (UID2982)	97.96	0.68	100	3126947	42	2623	1
GCA_014872185.1_ASM1487218v1	Akkermansia sp. COPD424	2	d__Bacteria;p__Verrucomicrobiota;c__Verrucomicrobiae;o__Verrucomicrobiales;f__Akkermansiaceae;g__Akkermansia;s__Akkermansia sp004167605	k__Bacteria (UID2982)	97.96	0.68	100	3063989	94	2610	0
GCA_018379415.1_ASM1837941v1	Akkermansia sp. L1_007_000M1_dasL1_007_000M1_maxbin2.maxbin.012	2	d__Bacteria;p__Verrucomicrobiota;c__Verrucomicrobiae;o__Verrucomicrobiales;f__Akkermansiaceae;g__Akkermansia;s__Akkermansia sp004167605	k__Bacteria (UID2982)	97.96	0	0	3136249	42	2675	0
GCA_905210405.1_ERR321569-mag-bin.26	uncultured Akkermansia sp. ERR321569-bin.26	2	d__Bacteria;p__Verrucomicrobiota;c__Verrucomicrobiae;o__Verrucomicrobiales;f__Akkermansiaceae;g__Akkermansia;s__Akkermansia sp004167605	k__Bacteria (UID2982)	97.96	0	0	3049390	46	2564	0
GCA_900759685.1_ERS608607_23	uncultured Akkermansia sp. HGM23695	2	d__Bacteria;p__Verrucomicrobiota;c__Verrucomicrobiae;o__Verrucomicrobiales;f__Akkermansiaceae;g__Akkermansia;s__Akkermansia sp004167605	k__Bacteria (UID2982)	97.96	0	0	2956246	55	2466	1
GCA_900539575.1_UMGS141	uncultured Akkermansia sp. UMGS141	2	d__Bacteria;p__Verrucomicrobiota;c__Verrucomicrobiae;o__Verrucomicrobiales;f__Akkermansiaceae;g__Akkermansia;s__Akkermansia sp004167605	k__Bacteria (UID2982)	97.96	0	0	3134704	31	2602	0
GCA_008422275.1_ASM842227v1	Akkermansia sp. BIOML-A17	2	d__Bacteria;p__Verrucomicrobiota;c__Verrucomicrobiae;o__Verrucomicrobiales;f__Akkermansiaceae;g__Akkermansia;s__Akkermansia sp004167605	k__Bacteria (UID2982)	95.24	0	0	3092768	112	2636	1
GCA_018847555.1_ASM1884755v1	Akkermansia muciniphila Akk0580	3	d__Bacteria;p__Verrucomicrobiota;c__Verrucomicrobiae;o__Verrucomicrobiales;f__Akkermansiaceae;g__Akkermansia;s__Akkermansia muciniphila_B	k__Bacteria (UID2982)	97.96	0.68	0	3083850	1	2557	3
GCA_018847415.1_ASM1884741v1	Akkermansia muciniphila Akk1476	3	d__Bacteria;p__Verrucomicrobiota;c__Verrucomicrobiae;o__Verrucomicrobiales;f__Akkermansiaceae;g__Akkermansia;s__Akkermansia muciniphila_B	k__Bacteria (UID2982)	97.96	1.36	33.33	3119572	1	2610	3
GCA_018847195.1_ASM1884719v1	Akkermansia muciniphila Akk1863	3	d__Bacteria;p__Verrucomicrobiota;c__Verrucomicrobiae;o__Verrucomicrobiales;f__Akkermansiaceae;g__Akkermansia;s__Akkermansia muciniphila_B	k__Bacteria (UID2982)	97.96	0.68	0	3309705	1	2784	3
GCA_018779715.1_ASM1877971v1	Akkermansia muciniphila Akk18645	3	d__Bacteria;p__Verrucomicrobiota;c__Verrucomicrobiae;o__Verrucomicrobiales;f__Akkermansiaceae;g__Akkermansia;s__Akkermansia muciniphila_B	k__Bacteria (UID2982)	97.96	0.68	0	3268379	3	2735	3
GCA_018847135.1_ASM1884713v1	Akkermansia muciniphila Akk2000	3	d__Bacteria;p__Verrucomicrobiota;c__Verrucomicrobiae;o__Verrucomicrobiales;f__Akkermansiaceae;g__Akkermansia;s__Akkermansia muciniphila_B	k__Bacteria (UID2982)	97.96	1.36	33.33	3119604	1	2620	3
GCA_018847095.1_ASM1884709v1	Akkermansia muciniphila Akk2190	3	d__Bacteria;p__Verrucomicrobiota;c__Verrucomicrobiae;o__Verrucomicrobiales;f__Akkermansiaceae;g__Akkermansia;s__Akkermansia muciniphila_B	k__Bacteria (UID2982)	97.96	1.36	33.33	3119586	1	2604	3
GCA_018847075.1_ASM1884707v1	Akkermansia muciniphila Akk2196	3	d__Bacteria;p__Verrucomicrobiota;c__Verrucomicrobiae;o__Verrucomicrobiales;f__Akkermansiaceae;g__Akkermansia;s__Akkermansia muciniphila_B	k__Bacteria (UID2982)	97.96	1.36	33.33	3119569	1	2603	3
GCA_018847035.1_ASM1884703v1	Akkermansia muciniphila Akk2680	3	d__Bacteria;p__Verrucomicrobiota;c__Verrucomicrobiae;o__Verrucomicrobiales;f__Akkermansiaceae;g__Akkermansia;s__Akkermansia muciniphila_B	k__Bacteria (UID2982)	97.96	0.68	0	3125827	1	2605	3
GCA_018846995.1_ASM1884699v1	Akkermansia muciniphila AkkB40	3	d__Bacteria;p__Verrucomicrobiota;c__Verrucomicrobiae;o__Verrucomicrobiales;f__Akkermansiaceae;g__Akkermansia;s__Akkermansia muciniphila_B	k__Bacteria (UID2982)	97.96	0.68	0	3163055	1	2601	3
GCA_018709805.1_ASM1870980v1	Akkermansia muciniphila CSUN-17 AmII	3	d__Bacteria;p__Verrucomicrobiota;c__Verrucomicrobiae;o__Verrucomicrobiales;f__Akkermansiaceae;g__Akkermansia;s__Akkermansia muciniphila_B	k__Bacteria (UID2982)	97.96	0	0	2999146	29	2459	1
GCA_018709675.1_ASM1870967v1	Akkermansia muciniphila CSUN-50 AmII	3	d__Bacteria;p__Verrucomicrobiota;c__Verrucomicrobiae;o__Verrucomicrobiales;f__Akkermansiaceae;g__Akkermansia;s__Akkermansia muciniphila_B	k__Bacteria (UID2982)	97.96	0	0	3005559	23	2467	1
GCA_010231335.1_ASM1023133v1	Akkermansia muciniphila EB-AMDK-39	3	d__Bacteria;p__Verrucomicrobiota;c__Verrucomicrobiae;o__Verrucomicrobiales;f__Akkermansiaceae;g__Akkermansia;s__Akkermansia muciniphila_B	k__Bacteria (UID2982)	97.96	0.68	0	3156561	1	2581	3
GCA_010230375.1_ASM1023037v1	Akkermansia muciniphila EB-AMDK-40	3	d__Bacteria;p__Verrucomicrobiota;c__Verrucomicrobiae;o__Verrucomicrobiales;f__Akkermansiaceae;g__Akkermansia;s__Akkermansia muciniphila_B	k__Bacteria (UID2982)	97.96	0.68	0	3156483	1	2581	3
GCA_018336995.1_ASM1833699v1	Akkermansia muciniphila EB-AMDK-41	3	d__Bacteria;p__Verrucomicrobiota;c__Verrucomicrobiae;o__Verrucomicrobiales;f__Akkermansiaceae;g__Akkermansia;s__Akkermansia muciniphila_B	k__Bacteria (UID2982)	97.96	0.68	0	3156416	1	2576	3
GCA_002885095.1_ASM288509v1	Akkermansia muciniphila GP07	3	d__Bacteria;p__Verrucomicrobiota;c__Verrucomicrobiae;o__Verrucomicrobiales;f__Akkermansiaceae;g__Akkermansia;s__Akkermansia muciniphila_B	k__Bacteria (UID2982)	97.96	0	0	3096868	15	2558	1
GCA_002885075.1_ASM288507v1	Akkermansia muciniphila GP08	3	d__Bacteria;p__Verrucomicrobiota;c__Verrucomicrobiae;o__Verrucomicrobiales;f__Akkermansiaceae;g__Akkermansia;s__Akkermansia muciniphila_B	k__Bacteria (UID2982)	97.96	0	0	3102828	27	2558	1
GCA_002885555.1_ASM288555v1	Akkermansia muciniphila GP10	3	d__Bacteria;p__Verrucomicrobiota;c__Verrucomicrobiae;o__Verrucomicrobiales;f__Akkermansiaceae;g__Akkermansia;s__Akkermansia muciniphila_B	k__Bacteria (UID2982)	97.96	2.04	25	3202443	24	2696	1
GCA_002885055.1_ASM288505v1	Akkermansia muciniphila GP11	3	d__Bacteria;p__Verrucomicrobiota;c__Verrucomicrobiae;o__Verrucomicrobiales;f__Akkermansiaceae;g__Akkermansia;s__Akkermansia muciniphila_B	k__Bacteria (UID2982)	97.96	1.36	0	3174465	42	2652	2
GCA_002885015.1_ASM288501v1	Akkermansia muciniphila GP12	3	d__Bacteria;p__Verrucomicrobiota;c__Verrucomicrobiae;o__Verrucomicrobiales;f__Akkermansiaceae;g__Akkermansia;s__Akkermansia muciniphila_B	k__Bacteria (UID2982)	97.96	1.36	0	3113875	20	2587	1
GCA_002885025.1_ASM288502v1	Akkermansia muciniphila GP15	3	d__Bacteria;p__Verrucomicrobiota;c__Verrucomicrobiae;o__Verrucomicrobiales;f__Akkermansiaceae;g__Akkermansia;s__Akkermansia muciniphila_B	k__Bacteria (UID2982)	97.96	0	0	3167448	21	2614	1
GCA_002885535.1_ASM288553v1	Akkermansia muciniphila GP25	3	d__Bacteria;p__Verrucomicrobiota;c__Verrucomicrobiae;o__Verrucomicrobiales;f__Akkermansiaceae;g__Akkermansia;s__Akkermansia muciniphila_B	k__Bacteria (UID2982)	97.96	1.36	0	3143021	23	2614	1
GCA_002884995.1_ASM288499v1	Akkermansia muciniphila GP30	3	d__Bacteria;p__Verrucomicrobiota;c__Verrucomicrobiae;o__Verrucomicrobiales;f__Akkermansiaceae;g__Akkermansia;s__Akkermansia muciniphila_B	k__Bacteria (UID2982)	97.96	0.68	0	3188864	21	2637	1
GCA_002885515.1_ASM288551v1	Akkermansia muciniphila GP42	3	d__Bacteria;p__Verrucomicrobiota;c__Verrucomicrobiae;o__Verrucomicrobiales;f__Akkermansiaceae;g__Akkermansia;s__Akkermansia muciniphila_B	k__Bacteria (UID2982)	97.96	0.68	0	3197742	14	2641	2
GCA_902387295.1_UHGG_MGYG-HGUT-02453	Akkermansia muciniphila MGYG-HGUT-02453	3	d__Bacteria;p__Verrucomicrobiota;c__Verrucomicrobiae;o__Verrucomicrobiales;f__Akkermansiaceae;g__Akkermansia;s__Akkermansia muciniphila_B	k__Bacteria (UID2982)	97.96	0	0	3096868	15	2558	1
GCA_905200125.1_SRR7721894-mag-bin.53	Akkermansia muciniphila SRR7721894-bin.53	3	d__Bacteria;p__Verrucomicrobiota;c__Verrucomicrobiae;o__Verrucomicrobiales;f__Akkermansiaceae;g__Akkermansia;s__Akkermansia muciniphila_B	k__Bacteria (UID2982)	97.96	0	0	2993498	33	2507	0
GCA_014848885.1_ASM1484888v1	Akkermansia muciniphila UBG009	3	d__Bacteria;p__Verrucomicrobiota;c__Verrucomicrobiae;o__Verrucomicrobiales;f__Akkermansiaceae;g__Akkermansia;s__Akkermansia muciniphila_B	k__Bacteria (UID2982)	97.96	2.54	100	3051908	49	2551	0
GCA_021202605.1_ASM2120260v1	Akkermansia sp. C.8_2	3	d__Bacteria;p__Verrucomicrobiota;c__Verrucomicrobiae;o__Verrucomicrobiales;f__Akkermansiaceae;g__Akkermansia;s__Akkermansia muciniphila_B	k__Bacteria (UID2982)	97.96	0	0	2950552	130	2531	0
GCA_017566105.1_ASM1756610v1	Akkermansia sp. GGCC_0220	3	d__Bacteria;p__Verrucomicrobiota;c__Verrucomicrobiae;o__Verrucomicrobiales;f__Akkermansiaceae;g__Akkermansia;s__Akkermansia muciniphila_B	k__Bacteria (UID2982)	97.96	0.68	0	3139439	294	2569	1
GCA_018379935.1_ASM1837993v1	Akkermansia sp. L1_008_000M1_dasL1_008_000M1_concoct_60	3	d__Bacteria;p__Verrucomicrobiota;c__Verrucomicrobiae;o__Verrucomicrobiales;f__Akkermansiaceae;g__Akkermansia;s__Akkermansia muciniphila_B	k__Bacteria (UID2982)	97.96	0	0	3046576	23	2522	0
GCA_020860095.1_ASM2086009v1	Akkermansia sp. U_127058	3	d__Bacteria;p__Verrucomicrobiota;c__Verrucomicrobiae;o__Verrucomicrobiales;f__Akkermansiaceae;g__Akkermansia;s__Akkermansia muciniphila_B	k__Bacteria (UID2982)	97.96	0.68	0	3017125	54	2513	0
GCA_018847375.1_ASM1884737v1	Akkermansia muciniphila Akk1573	3	d__Bacteria;p__Verrucomicrobiota;c__Verrucomicrobiae;o__Verrucomicrobiales;f__Akkermansiaceae;g__Akkermansia;s__Akkermansia muciniphila_B	k__Bacteria (UID2982)	97.28	0	0	3049079	1	2507	3
GCA_014872165.1_ASM1487216v1	Akkermansia muciniphila COPD425	3	d__Bacteria;p__Verrucomicrobiota;c__Verrucomicrobiae;o__Verrucomicrobiales;f__Akkermansiaceae;g__Akkermansia;s__Akkermansia muciniphila_B	k__Bacteria (UID2982)	97.28	1.02	0	3019467	106	2545	0
GCA_018368805.1_ASM1836880v1	Akkermansia sp. L3_082_000M1_dasL3_082_000M1_concoct_100	3	d__Bacteria;p__Verrucomicrobiota;c__Verrucomicrobiae;o__Verrucomicrobiales;f__Akkermansiaceae;g__Akkermansia;s__Akkermansia muciniphila_B	k__Bacteria (UID2982)	97.28	1.02	50	3168056	102	2732	0
GCA_000437075.1_MGS344	Akkermansia sp. CAG:344	3	d__Bacteria;p__Verrucomicrobiota;c__Verrucomicrobiae;o__Verrucomicrobiales;f__Akkermansiaceae;g__Akkermansia;s__Akkermansia muciniphila_B	k__Bacteria (UID2982)	97.25	1.36	0	3024253	78	2577	0
GCA_018709735.1_ASM1870973v1	Akkermansia muciniphila CSUN-58 AmII	3	d__Bacteria;p__Verrucomicrobiota;c__Verrucomicrobiae;o__Verrucomicrobiales;f__Akkermansiaceae;g__Akkermansia;s__Akkermansia muciniphila_B	k__Bacteria (UID2982)	96.6	0.68	0	3087515	71	2575	1
GCA_008673095.1_ASM867309v1	Akkermansia sp. S03B.meta.bin_2	3	d__Bacteria;p__Verrucomicrobiota;c__Verrucomicrobiae;o__Verrucomicrobiales;f__Akkermansiaceae;g__Akkermansia;s__Akkermansia muciniphila_B	k__Bacteria (UID2982)	96.6	0.68	100	2771154	220	2387	1
GCA_008673335.1_ASM867333v1	Akkermansia sp. S03A.meta.bin_1	3	d__Bacteria;p__Verrucomicrobiota;c__Verrucomicrobiae;o__Verrucomicrobiales;f__Akkermansiaceae;g__Akkermansia;s__Akkermansia muciniphila_B	k__Bacteria (UID2982)	93.88	1.87	0	2643849	254	2347	1
GCA_018709765.1_ASM1870976v1	Akkermansia muciniphila CSUN-34 AmII	3	d__Bacteria;p__Verrucomicrobiota;c__Verrucomicrobiae;o__Verrucomicrobiales;f__Akkermansiaceae;g__Akkermansia;s__Akkermansia muciniphila_B	k__Bacteria (UID2982)	93.54	0.68	0	3024039	87	2550	1
GCA_018053275.1_ASM1805327v1	Akkermansia sp. Gw_UH_bin_158	3	d__Bacteria;p__Verrucomicrobiota;c__Verrucomicrobiae;o__Verrucomicrobiales;f__Akkermansiaceae;g__Akkermansia;s__Akkermansia muciniphila_B	k__Bacteria (UID2982)	92.64	1.36	50	2825068	118	2380	0
GCA_002885135.1_ASM288513v1	Akkermansia muciniphila BSH01	3	d__Bacteria;p__Verrucomicrobiota;c__Verrucomicrobiae;o__Verrucomicrobiales;f__Akkermansiaceae;g__Akkermansia;s__Akkermansia muciniphila_B	k__Bacteria (UID2982)	90.25	0	0	2660161	16	2162	1
GCA_018847895.1_ASM1884789v1	Akkermansia muciniphila Akk0196	4	d__Bacteria;p__Verrucomicrobiota;c__Verrucomicrobiae;o__Verrucomicrobiales;f__Akkermansiaceae;g__Akkermansia;s__Akkermansia sp001580195	k__Bacteria (UID2982)	97.96	0.68	0	3212887	1	2664	3
GCA_018847695.1_ASM1884769v1	Akkermansia muciniphila Akk0496a	4	d__Bacteria;p__Verrucomicrobiota;c__Verrucomicrobiae;o__Verrucomicrobiales;f__Akkermansiaceae;g__Akkermansia;s__Akkermansia sp001580195	k__Bacteria (UID2982)	97.96	0.68	0	3174614	1	2604	3
GCA_018847615.1_ASM1884761v1	Akkermansia muciniphila Akk0496b	4	d__Bacteria;p__Verrucomicrobiota;c__Verrucomicrobiae;o__Verrucomicrobiales;f__Akkermansiaceae;g__Akkermansia;s__Akkermansia sp001580195	k__Bacteria (UID2982)	97.96	0.68	0	3208743	1	2661	3
GCA_018779745.1_ASM1877974v1	Akkermansia muciniphila Akk14115	4	d__Bacteria;p__Verrucomicrobiota;c__Verrucomicrobiae;o__Verrucomicrobiales;f__Akkermansiaceae;g__Akkermansia;s__Akkermansia sp001580195	k__Bacteria (UID2982)	97.96	1.36	33.33	3294201	3	2749	3
GCA_018779705.1_ASM1877970v1	Akkermansia muciniphila Akk1826d	4	d__Bacteria;p__Verrucomicrobiota;c__Verrucomicrobiae;o__Verrucomicrobiales;f__Akkermansiaceae;g__Akkermansia;s__Akkermansia sp001580195	k__Bacteria (UID2982)	97.96	0.68	0	3242029	2	2688	3
GCA_018779665.1_ASM1877966v1	Akkermansia muciniphila Akk2633	4	d__Bacteria;p__Verrucomicrobiota;c__Verrucomicrobiae;o__Verrucomicrobiales;f__Akkermansiaceae;g__Akkermansia;s__Akkermansia sp001580195	k__Bacteria (UID2982)	97.96	1.36	33.33	3293683	2	2755	3
GCA_018847015.1_ASM1884701v1	Akkermansia muciniphila Akk2750	4	d__Bacteria;p__Verrucomicrobiota;c__Verrucomicrobiae;o__Verrucomicrobiales;f__Akkermansiaceae;g__Akkermansia;s__Akkermansia sp001580195	k__Bacteria (UID2982)	97.96	0.68	0	3174619	1	2604	3
GCA_018709825.1_ASM1870982v1	Akkermansia muciniphila CSUN-19 AmIV	4	d__Bacteria;p__Verrucomicrobiota;c__Verrucomicrobiae;o__Verrucomicrobiales;f__Akkermansiaceae;g__Akkermansia;s__Akkermansia sp001580195	k__Bacteria (UID2982)	97.96	0.68	0	3149099	89	2641	1
GCA_018709725.1_ASM1870972v1	Akkermansia muciniphila CSUN-37 AmIV	4	d__Bacteria;p__Verrucomicrobiota;c__Verrucomicrobiae;o__Verrucomicrobiales;f__Akkermansiaceae;g__Akkermansia;s__Akkermansia sp001580195	k__Bacteria (UID2982)	97.96	0.68	0	3146630	72	2638	1
GCA_001647615.1_ASM164761v1	Akkermansia sp. KLE1605	4	d__Bacteria;p__Verrucomicrobiota;c__Verrucomicrobiae;o__Verrucomicrobiales;f__Akkermansiaceae;g__Akkermansia;s__Akkermansia sp001580195	k__Bacteria (UID2982)	97.96	0	0	3108219	54	2607	1
GCA_001578645.1_ASM157864v1	Akkermansia sp. KLE1797	4	d__Bacteria;p__Verrucomicrobiota;c__Verrucomicrobiae;o__Verrucomicrobiales;f__Akkermansiaceae;g__Akkermansia;s__Akkermansia sp001580195	k__Bacteria (UID2982)	97.96	0	0	3109783	51	2620	1
GCA_001580195.1_ASM158019v1	Akkermansia sp. KLE1798	4	d__Bacteria;p__Verrucomicrobiota;c__Verrucomicrobiae;o__Verrucomicrobiales;f__Akkermansiaceae;g__Akkermansia;s__Akkermansia sp001580195	k__Bacteria (UID2982)	97.96	0	0	3113726	40	2608	1
GCA_905205915.1_ERR1305901-mag-bin.46	Akkermansiaceae bacterium ERR1305901-bin.46	4	d__Bacteria;p__Verrucomicrobiota;c__Verrucomicrobiae;o__Verrucomicrobiales;f__Akkermansiaceae;g__Akkermansia;s__Akkermansia sp001580195	k__Bacteria (UID2982)	97.96	0	0	3095985	35	2595	0
GCA_902386505.1_UHGG_MGYG-HGUT-02378	Akkermansiaceae bacterium MGYG-HGUT-02378	4	d__Bacteria;p__Verrucomicrobiota;c__Verrucomicrobiae;o__Verrucomicrobiales;f__Akkermansiaceae;g__Akkermansia;s__Akkermansia sp001580195	k__Bacteria (UID2982)	97.96	0	0	3109783	51	2620	1
GCA_018847755.1_ASM1884775v1	Akkermansia muciniphila Akk0490	4	d__Bacteria;p__Verrucomicrobiota;c__Verrucomicrobiae;o__Verrucomicrobiales;f__Akkermansiaceae;g__Akkermansia;s__Akkermansia sp001580195	k__Bacteria (UID2982)	97.28	0.68	0	3208715	1	2663	3
GCA_900539895.1_UMGS181	uncultured Akkermansia sp. UMGS181	4	d__Bacteria;p__Verrucomicrobiota;c__Verrucomicrobiae;o__Verrucomicrobiales;f__Akkermansiaceae;g__Akkermansia;s__Akkermansia sp001580195	k__Bacteria (UID2982)	97.28	0	0	3014646	33	2501	0
GCA_021202525.1_ASM2120252v1	Akkermansiaceae bacterium C.9_3	4	d__Bacteria;p__Verrucomicrobiota;c__Verrucomicrobiae;o__Verrucomicrobiales;f__Akkermansiaceae;g__Akkermansia;s__	k__Bacteria (UID2982)	96.94	0.68	0	2843421	138	2397	1
GCA_910579985.1_MGBC115109	uncultured Akkermansia sp. MGBC115109	4	d__Bacteria;p__Verrucomicrobiota;c__Verrucomicrobiae;o__Verrucomicrobiales;f__Akkermansiaceae;g__Akkermansia;s__Akkermansia sp001580195	k__Bacteria (UID2982)	96.6	0	0	2974709	74	2488	0
GCA_018382515.1_ASM1838251v1	Akkermansia sp. L3_121_092G1_dasL3_121_092G1_metabat.metabat.24	4	d__Bacteria;p__Verrucomicrobiota;c__Verrucomicrobiae;o__Verrucomicrobiales;f__Akkermansiaceae;g__Akkermansia;s__Akkermansia sp001580195	k__Bacteria (UID2982)	96.26	1.02	50	3016964	121	2576	0
GCA_900184865.1_Chimpanzee_2_1	Akkermansia muciniphila Chimpanzee_2_1.fasta	5	d__Bacteria;p__Verrucomicrobiota;c__Verrucomicrobiae;o__Verrucomicrobiales;f__Akkermansiaceae;g__Akkermansia;s__Akkermansia muciniphila_A	k__Bacteria (UID2982)	97.96	3.91	100	2909581	65	2491	0
GCA_910578415.1_MGBC110107	Akkermansia muciniphila MGBC110107	5	d__Bacteria;p__Verrucomicrobiota;c__Verrucomicrobiae;o__Verrucomicrobiales;f__Akkermansiaceae;g__Akkermansia;s__Akkermansia muciniphila_A	k__Bacteria (UID2982)	97.96	0	0	2544786	20	2183	0
GCA_900184965.1_Mouse_2_MG	Akkermansia muciniphila Mouse_2_MG.fasta	5	d__Bacteria;p__Verrucomicrobiota;c__Verrucomicrobiae;o__Verrucomicrobiales;f__Akkermansiaceae;g__Akkermansia;s__Akkermansia muciniphila_A	k__Bacteria (UID2982)	97.96	1.36	100	2837147	73	2405	0
GCA_900184885.1_MOUSE_M89_JASPER.fasta	Akkermansia muciniphila MOUSE_M89_JASPER.fasta	5	d__Bacteria;p__Verrucomicrobiota;c__Verrucomicrobiae;o__Verrucomicrobiales;f__Akkermansiaceae;g__Akkermansia;s__Akkermansia muciniphila_A	k__Bacteria (UID2982)	97.96	2.04	100	2859163	215	2408	0
GCA_905210615.1_ERR321622-mag-bin.18	uncultured Akkermansia sp. ERR321622-bin.18	5	d__Bacteria;p__Verrucomicrobiota;c__Verrucomicrobiae;o__Verrucomicrobiales;f__Akkermansiaceae;g__Akkermansia;s__Akkermansia muciniphila_A	k__Bacteria (UID2982)	97.96	0	0	2526158	45	2134	0
GCA_002493465.1_ASM249346v1	Akkermansia sp. UBA7090	5	d__Bacteria;p__Verrucomicrobiota;c__Verrucomicrobiae;o__Verrucomicrobiales;f__Akkermansiaceae;g__Akkermansia;s__Akkermansia muciniphila_A	k__Bacteria (UID2982)	97.73	0	0	2447227	31	2056	0
GCA_002492685.1_ASM249268v1	Akkermansia sp. UBA7059	5	d__Bacteria;p__Verrucomicrobiota;c__Verrucomicrobiae;o__Verrucomicrobiales;f__Akkermansiaceae;g__Akkermansia;s__Akkermansia muciniphila_A	k__Bacteria (UID2982)	97.61	0	0	2439829	31	2053	0
GCA_009773845.1_ASM977384v1	Akkermansia muciniphila SC1185_S38_bin.9	5	d__Bacteria;p__Verrucomicrobiota;c__Verrucomicrobiae;o__Verrucomicrobiales;f__Akkermansiaceae;g__Akkermansia;s__Akkermansia muciniphila_A	k__Bacteria (UID2982)	97.28	0	0	2633765	44	2234	0
GCA_002362435.1_ASM236243v1	Akkermansia sp. UBA3271	5	d__Bacteria;p__Verrucomicrobiota;c__Verrucomicrobiae;o__Verrucomicrobiales;f__Akkermansiaceae;g__Akkermansia;s__Akkermansia muciniphila_A	k__Bacteria (UID2982)	95.87	0.68	0	2450463	37	2076	0
GCA_002884975.1_ASM288497v1	Akkermansia muciniphila GP22	6	d__Bacteria;p__Verrucomicrobiota;c__Verrucomicrobiae;o__Verrucomicrobiales;f__Akkermansiaceae;g__Akkermansia;s__Akkermansia muciniphila_C	k__Bacteria (UID2982)	97.96	0	0	2902150	7	2363	1
GCA_002884915.1_ASM288491v1	Akkermansia muciniphila GP24	6	d__Bacteria;p__Verrucomicrobiota;c__Verrucomicrobiae;o__Verrucomicrobiales;f__Akkermansiaceae;g__Akkermansia;s__Akkermansia muciniphila_C	k__Bacteria (UID2982)	97.96	1.36	0	3009091	14	2477	1
GCA_902387265.1_UHGG_MGYG-HGUT-02452	Akkermansia muciniphila MGYG-HGUT-02452	6	d__Bacteria;p__Verrucomicrobiota;c__Verrucomicrobiae;o__Verrucomicrobiales;f__Akkermansiaceae;g__Akkermansia;s__Akkermansia muciniphila_C	k__Bacteria (UID2982)	97.96	0	0	2902150	7	2363	1
GCA_905193715.1_ERR260257-mag-bin.6	Akkermansia muciniphila ERR260257-bin.6	6	d__Bacteria;p__Verrucomicrobiota;c__Verrucomicrobiae;o__Verrucomicrobiales;f__Akkermansiaceae;g__Akkermansia;s__Akkermansia muciniphila_C	k__Bacteria (UID2982)	97.93	0.68	0	3015113	224	2600	0
GCA_900752515.1_ERS235621_6	uncultured Akkermansia sp. HGM23698	6	d__Bacteria;p__Verrucomicrobiota;c__Verrucomicrobiae;o__Verrucomicrobiales;f__Akkermansiaceae;g__Akkermansia;s__Akkermansia muciniphila_C	k__Bacteria (UID2982)	97.28	1.02	0	2828522	182	2407	0
GCA_900097105.1_WK001	Akkermansia glycaniphila APytT	7	d__Bacteria;p__Verrucomicrobiota;c__Verrucomicrobiae;o__Verrucomicrobiales;f__Akkermansiaceae;g__Akkermansia;s__Akkermansia glycaniphila	k__Bacteria (UID2982)	94.56	0.68	0	3074078	1	2518	3
GCA_018779965.1_ASM1877996v1	Akkermansia glycaniphila GP37	7	d__Bacteria;p__Verrucomicrobiota;c__Verrucomicrobiae;o__Verrucomicrobiales;f__Akkermansiaceae;g__Akkermansia;s__Akkermansia glycaniphila	k__Bacteria (UID2982)	94.56	0	0	3010933	13	2504	1
GCA_001683795.1_ASM168379v1	Akkermansia glycaniphila Pyt	7	d__Bacteria;p__Verrucomicrobiota;c__Verrucomicrobiae;o__Verrucomicrobiales;f__Akkermansiaceae;g__Akkermansia;s__Akkermansia glycaniphila	k__Bacteria (UID2982)	91.84	4.76	85.71	3157849	41	2636	0
GCA_021200315.1_ASM2120031v1	Akkermansiaceae bacterium U.3_4	8	d__Bacteria;p__Verrucomicrobiota;c__Verrucomicrobiae;o__Verrucomicrobiales;f__Akkermansiaceae;g__Akkermansia;s__	k__Bacteria (UID2982)	92.52	0	0	2224577	75	1861	1
GCA_020859585.1_ASM2085958v1	Akkermansia sp. U_127215	8	d__Bacteria;p__Verrucomicrobiota;c__Verrucomicrobiae;o__Verrucomicrobiales;f__Akkermansiaceae;g__Akkermansia;s__	k__Bacteria (UID2982)	92.18	0	0	2154694	76	1815	0
GCA_021202695.1_ASM2120269v1	Akkermansiaceae bacterium C.7_2	8	d__Bacteria;p__Verrucomicrobiota;c__Verrucomicrobiae;o__Verrucomicrobiales;f__Akkermansiaceae;g__Akkermansia;s__	k__Bacteria (UID2982)	91.33	0	0	2151605	87	1844	0
GCA_905197035.1_ERR2013654-mag-bin.36	uncultured Akkermansia sp. ERR2013654-bin.36	9	d__Bacteria;p__Verrucomicrobiota;c__Verrucomicrobiae;o__Verrucomicrobiales;f__Akkermansiaceae;g__Akkermansia;s__Akkermansia sp900545155	k__Bacteria (UID2982)	97.96	1.36	0	3319553	42	2643	0
GCA_900545155.1_UMGS750	uncultured Akkermansia sp. UMGS750	9	d__Bacteria;p__Verrucomicrobiota;c__Verrucomicrobiae;o__Verrucomicrobiales;f__Akkermansiaceae;g__Akkermansia;s__Akkermansia sp900545155	k__Bacteria (UID2982)	97.52	1.36	0	3274386	48	2593	0
GCA_900765745.1_SRS294966_17	uncultured Akkermansia sp. HGM23697	9	d__Bacteria;p__Verrucomicrobiota;c__Verrucomicrobiae;o__Verrucomicrobiales;f__Akkermansiaceae;g__Akkermansia;s__Akkermansia sp900545155	k__Bacteria (UID2982)	96.26	1.36	0	2895752	54	2242	0
GCA_017399165.1_ASM1739916v1	Akkermansia sp. RGIG1739	10	d__Bacteria;p__Verrucomicrobiota;c__Verrucomicrobiae;o__Verrucomicrobiales;f__Akkermansiaceae;g__Akkermansia;s__Akkermansia sp017399165	k__Bacteria (UID2982)	91.16	0.68	0	2760454	134	2309	0
GCA_017398005.1_ASM1739800v1	Akkermansia sp. RGIG1822	10	d__Bacteria;p__Verrucomicrobiota;c__Verrucomicrobiae;o__Verrucomicrobiales;f__Akkermansiaceae;g__Akkermansia;s__Akkermansia sp017399165	k__Bacteria (UID2982)	90.48	0.88	0	2715502	118	2280	0
GCA_017451815.1_ASM1745181v1	Akkermansia sp. RGIG3981	11	d__Bacteria;p__Verrucomicrobiota;c__Verrucomicrobiae;o__Verrucomicrobiales;f__Akkermansiaceae;g__Akkermansia;s__Akkermansia sp017937215	k__Bacteria (UID2982)	92.52	3.67	87.5	2468962	146	2109	0
GCA_017937215.1_ASM1793721v1	Akkermansia sp. RGIG9032	11	d__Bacteria;p__Verrucomicrobiota;c__Verrucomicrobiae;o__Verrucomicrobiales;f__Akkermansiaceae;g__Akkermansia;s__Akkermansia sp017937215	k__Bacteria (UID2982)	91.16	1.74	50	2476188	151	2126	0
GCA_021204505.1_ASM2120450v1	Akkermansia sp. AH.B8_1	12	d__Bacteria;p__Verrucomicrobiota;c__Verrucomicrobiae;o__Verrucomicrobiales;f__Akkermansiaceae;g__Akkermansia;s__Akkermansia sp905200945	k__Bacteria (UID2982)	97.96	0	0	2726187	40	2308	0
GCA_905200945.1_ERR414247-mag-bin.14	uncultured Akkermansia sp. ERR414247-bin.14	12	d__Bacteria;p__Verrucomicrobiota;c__Verrucomicrobiae;o__Verrucomicrobiales;f__Akkermansiaceae;g__Akkermansia;s__Akkermansia sp905200945	k__Bacteria (UID2982)	97.96	0.04	0	2790603	46	2366	0
GCA_004557455.1_ASM455745v1	Akkermansia muciniphila W0P28.008	13	d__Bacteria;p__Verrucomicrobiota;c__Verrucomicrobiae;o__Verrucomicrobiales;f__Akkermansiaceae;g__Akkermansia;s__Akkermansia muciniphila_D	k__Bacteria (UID2982)	92.59	1.01	0	2550919	88	2157	0
GCA_015062055.1_ASM1506205v1	Akkermansiaceae bacterium SIG70	14	d__Bacteria;p__Verrucomicrobiota;c__Verrucomicrobiae;o__Verrucomicrobiales;f__Akkermansiaceae;g__Akkermansia;s__Akkermansia sp015062055	k__Bacteria (UID2982)	90.42	0	0	2421882	87	2028	0
GCA_017398355.1_ASM1739835v1	Akkermansia sp. RGIG1789	15	d__Bacteria;p__Verrucomicrobiota;c__Verrucomicrobiae;o__Verrucomicrobiales;f__Akkermansiaceae;g__Akkermansia;s__Akkermansia sp017398355	k__Bacteria (UID2982)	90.43	0.68	0	2264946	67	1822	0
GCA_017415995.1_ASM1741599v1	Akkermansia sp. RGIG1721	16	d__Bacteria;p__Verrucomicrobiota;c__Verrucomicrobiae;o__Verrucomicrobiales;f__Akkermansiaceae;g__Akkermansia;s__Akkermansia sp017415995	k__Bacteria (UID2982)	90.48	2.72	75	2795542	99	2293	0
GCA_017435365.1_ASM1743536v1	Akkermansia sp. RGIG3086	17	d__Bacteria;p__Verrucomicrobiota;c__Verrucomicrobiae;o__Verrucomicrobiales;f__Akkermansiaceae;g__Akkermansia;s__Akkermansia sp017435365	k__Bacteria (UID2982)	91.84	1.39	100	2498497	78	2130	0
GCA_017435505.1_ASM1743550v1	Akkermansia sp. RGIG3082	18	d__Bacteria;p__Verrucomicrobiota;c__Verrucomicrobiae;o__Verrucomicrobiales;f__Akkermansiaceae;g__Akkermansia;s__Akkermansia sp017435505	k__Bacteria (UID2982)	91.57	0.68	0	2008258	57	1690	0
GCA_017442145.1_ASM1744214v1	Akkermansia sp. RGIG2977	19	d__Bacteria;p__Verrucomicrobiota;c__Verrucomicrobiae;o__Verrucomicrobiales;f__Akkermansiaceae;g__Akkermansia;s__Akkermansia sp017415555	k__Bacteria (UID2982)	92.13	3.74	37.5	3526600	273	3063	0
GCA_017517385.1_ASM1751738v1	Akkermansia sp. RGIG6206	20	d__Bacteria;p__Verrucomicrobiota;c__Verrucomicrobiae;o__Verrucomicrobiales;f__Akkermansiaceae;g__Akkermansia;s__Akkermansia sp017517385	k__Bacteria (UID2982)	92.29	0	0	2658138	157	2251	0
GCA_017521405.1_ASM1752140v1	Akkermansia sp. RGIG6293	21	d__Bacteria;p__Verrucomicrobiota;c__Verrucomicrobiae;o__Verrucomicrobiales;f__Akkermansiaceae;g__Akkermansia;s__Akkermansia sp017521405	k__Bacteria (UID2982)	92.52	1.59	100	1985446	38	1646	0
GCA_017546445.1_ASM1754644v1	Akkermansia sp. RGIG7496	22	d__Bacteria;p__Verrucomicrobiota;c__Verrucomicrobiae;o__Verrucomicrobiales;f__Akkermansiaceae;g__Akkermansia;s__Akkermansia sp017546445	k__Bacteria (UID2982)	90.34	2.38	80	2620545	89	2099	0
GCA_018709685.1_ASM1870968v1	Akkermansia muciniphila CSUN-56 AmIII	23	d__Bacteria;p__Verrucomicrobiota;c__Verrucomicrobiae;o__Verrucomicrobiales;f__Akkermansiaceae;g__Akkermansia;s__Akkermansia muciniphila_E	k__Bacteria (UID2982)	95.24	0	0	2860685	48	2329	1
GCA_019115065.1_ASM1911506v1	Candidatus Akkermansia intestinavium ChiGjej6B6-8097	24	d__Bacteria;p__Verrucomicrobiota;c__Verrucomicrobiae;o__Verrucomicrobiales;f__Akkermansiaceae;g__Akkermansia;s__Akkermansia intestinavium	k__Bacteria (UID2982)	91.8	0	0	2313406	92	1791	0
GCA_020860705.1_ASM2086070v1	Akkermansia sp. U_126901	25	d__Bacteria;p__Verrucomicrobiota;c__Verrucomicrobiae;o__Verrucomicrobiales;f__Akkermansiaceae;g__Akkermansia;s__	k__Bacteria (UID2982)	97.96	0	0	3074547	54	2580	0
GCF_000172155.1_ASM17215v1	Verrucomicrobium spinosum	Outgroup1	d__Bacteria;p__Verrucomicrobiota;c__Verrucomicrobiae;o__Verrucomicrobiales;f__Verrucomicrobiaceae;g__Verrucomicrobium;s__Verrucomicrobium spinosum	k__Bacteria (UID2982)	100	2.72	0	8220857	1	6557	4
GCF_000378105.1_ASM37810v1	Rubritalea marina	Outgroup2	d__Bacteria;p__Verrucomicrobiota;c__Verrucomicrobiae;o__Verrucomicrobiales;f__Akkermansiaceae;g__Rubritalea;s__Rubritalea marina	k__Bacteria (UID2982)	100	0.68	0	3013271	30	2614	0
GCF_016595415.1_ASM1659541v1	Roseibacillus ishigakijimensis	Outgroup3	d__Bacteria;p__Verrucomicrobiota;c__Verrucomicrobiae;o__Verrucomicrobiales;f__Akkermansiaceae;g__Roseibacillus;s__Roseibacillus ishigakijimensis	k__Bacteria (UID2982)	100	0.91	0	4141563	192	3353	1
GCF_016595435.1_ASM1659543v1	Luteolibacter pohnpeiensis	Outgroup4	d__Bacteria;p__Verrucomicrobiota;c__Verrucomicrobiae;o__Verrucomicrobiales;f__Akkermansiaceae;g__Luteolibacter;s__Luteolibacter pohnpeiensis	k__Bacteria (UID2982)	99.86	1.36	0	4667805	254	4219	1
GCF_016595525.1_ASM1659552v1	Haloferula rosea	Outgroup5	d__Bacteria;p__Verrucomicrobiota;c__Verrucomicrobiae;o__Verrucomicrobiales;f__Akkermansiaceae;g__Haloferula;s__Haloferula rosea	k__Bacteria (UID2982)	100	1.36	0	4682580	69	3730	1
