# Supplementary material for: Insights into early evolutionary adaptations of the Akkermansia genus to the vertebrate gut
Source: Front Microbiol. 2023 Sep 14;14:1238580. doi: 10.3389/fmicb.2023.1238580 (PMC10540074; doi:10.3389/fmicb.2023.1238580)
Supplement: Supplementary file 3 [file Table_3.xlsx]

## Sheet: Supplementary_Table_3
ID	COG	COG Description	COG Category	Gained at LAkkCA	Annotation	KO	HMM dbCAN
OG0001584	COG0567	2-oxoglutarate dehydrogenase complex, dehydrogenase (E1) component, and related enzymes (SucA)	C	No	2-oxoglutarate dehydrogenase E1 component
OG0000421	COG1902	2,4-dienoyl-CoA reductase or related NADH-dependent reductase, Old Yellow Enzyme (OYE) family (FadH)	C	No	NADH:flavin oxidoreductase	K10680
OG0000869	COG1048	Aconitase A (AcnA)	C	No	aconitate hydratase AcnA	K01681
OG0000226	COG1979	Alcohol dehydrogenase YqhD, Fe-dependent ADH family (YqdH)	C	Yes	iron-containing alcohol dehydrogenase	K19955
OG0001331	COG1454	Alcohol dehydrogenase, class IV (EutG)	C	Yes	iron-containing alcohol dehydrogenase
OG0000745	COG0243	Anaerobic selenocysteine-containing dehydrogenase (BisC)	C	No	4Fe-4S dicluster domain-containing protein
OG0000350	COG1269	Archaeal/vacuolar-type H+-ATPase subunit I/STV1 (NtpI)	C	No	exosortase/archaeosortase family protein
OG0000846	COG0372	Citrate synthase (GltA)	C	No	citrate/2-methylcitrate synthase
OG0001283	COG1271	Cytochrome bd-type quinol oxidase, subunit 1 (AppC)	C	Yes	cytochrome ubiquinol oxidase subunit I	K00425
OG0001282	COG1294	Cytochrome bd-type quinol oxidase, subunit 2 (AppB)	C	Yes	cytochrome d ubiquinol oxidase subunit II	K00426
OG0000070	COG2010	Cytochrome c, mono- and diheme variants (CccA)	C	No	c-type cytochrome
OG0000135	COG1249	Dihydrolipoamide dehydrogenase (E3) component of pyruvate/2-oxoglutarate dehydrogenase complex or glutathione oxidoreductase (Lpd)	C	No	dihydrolipoyl dehydrogenase	K00382
OG0000242	COG0277	FAD/FMN-containing lactate dehydrogenase/glycolate oxidase (GlcD)	C	No	FAD-linked oxidase C-terminal domain-containing protein	K00104	AA4
OG0001216	COG0437	Fe-S-cluster-containing dehydrogenase component (DMSO reductase) (HybA)	C	Yes	rubrerythrin family protein
OG0000346	COG1141	Ferredoxin (Fer)	C	No	ferredoxin	K05337
OG0001180	COG1853	FMN reductase RutF, DIM6/NTAB family (RutF)	C	Yes	flavin reductase family protein
OG0000232	COG0056	FoF1-type ATP synthase, alpha subunit (AtpA)	C	No	F0F1 ATP synthase subunit alpha	K02111
OG0000234	COG0055	FoF1-type ATP synthase, beta subunit (AtpD)	C	No	F0F1 ATP synthase subunit beta	K02112
OG0000342	COG0712	FoF1-type ATP synthase, delta subunit (AtpH)	C	No	F0F1 ATP synthase subunit delta	K02113
OG0000692	COG0355	FoF1-type ATP synthase, epsilon subunit (AtpC)	C	No	ATP synthase F1 subunit epsilon	K02114
OG0000233	COG0224	FoF1-type ATP synthase, gamma subunit (AtpG)	C	No	ATP synthase F1 subunit gamma	K02115
OG0000340	COG0356	FoF1-type ATP synthase, membrane subunit a (AtpB)	C	No	F0F1 ATP synthase subunit A	K02108
OG0000341	COG0711	FoF1-type ATP synthase, membrane subunit b or b' (AtpF)	C	No	ATP synthase F0 subunit B	K02109
OG0000624	COG1143	Formate hydrogenlyase subunit 6/NADH:ubiquinone oxidoreductase 23 kD subunit (chain I) (NuoI)	C	No	NADH-quinone oxidoreductase subunit I	K00338
OG0000426	COG0240	Glycerol-3-phosphate dehydrogenase (GpsA)	C	No	NAD(P)H-dependent glycerol-3-phosphate dehydrogenase	K00057
OG0001441	COG1227	Inorganic pyrophosphatase/exopolyphosphatase (PPX1)	C	No	putative manganese-dependent inorganic diphosphatase	K15986
OG0001122	COG0538	Isocitrate dehydrogenase (Icd)	C	Yes	NADP-dependent isocitrate dehydrogenase	K00031
OG0000454	COG0039	Malate/lactate dehydrogenase (Mdh)	C	No	malate dehydrogenase	K00024
OG0000309	COG5012	Methanogenic corrinoid protein MtbC1 (MtbC1)	C	No	methionine synthase	K00548
OG0001276	COG3808	Na+ or H+-translocating membrane pyrophosphatase (OVP1)	C	No	sodium-translocating pyrophosphatase	K15987
OG0001267	COG1883	Na+-transporting oxaloacetate/methylmalonyl-CoA decarboxylase, beta subunit (OadB)	C	Yes	sodium ion-translocating decarboxylase subunit beta	K20509
OG0000852	COG1034	NADH dehydrogenase/NADH:ubiquinone oxidoreductase 75 kD subunit (chain G) (NuoG)	C	No	molybdopterin-dependent oxidoreductase
OG0000718	COG0377	NADH:ubiquinone oxidoreductase 20 kD subunit (chain B) or related Fe-S oxidoreductase (NuoB)	C	No	NADH-quinone oxidoreductase subunit NuoB	K00331
OG0000626	COG1905	NADH:ubiquinone oxidoreductase 24 kD subunit (chain E) (NuoE)	C	No	NAD(P)H-dependent oxidoreductase subunit E	K00334
OG0000719	COG0852	NADH:ubiquinone oxidoreductase 27 kD subunit (chain C) (NuoC)	C	No	NADH-quinone oxidoreductase subunit C
OG0000627	COG0649	NADH:ubiquinone oxidoreductase 49 kD subunit (chain D) (NuoD)	C	No	NADH dehydrogenase (quinone) subunit D	K13378
OG0000625	COG1005	NADH:ubiquinone oxidoreductase subunit 1 (chain H) (NuoH)	C	No	NADH-quinone oxidoreductase subunit H	K00337
OG0000623	COG0713	NADH:ubiquinone oxidoreductase subunit 11 or 4L (chain K) (NuoK)	C	No	NADH-quinone oxidoreductase subunit NuoK	K00340
OG0000621	COG1007	NADH:ubiquinone oxidoreductase subunit 2 (chain N) (NuoN)	C	No	NADH-quinone oxidoreductase subunit N	K00343
OG0000878	COG0838	NADH:ubiquinone oxidoreductase subunit 3 (chain A) (NuoA)	C	No	NADH-quinone oxidoreductase subunit A	K00330
OG0000622	COG1008	NADH:ubiquinone oxidoreductase subunit 4 (chain M) (NuoM)	C	No	proton-conducting transporter membrane subunit
OG0000851	COG0839	NADH:ubiquinone oxidoreductase subunit 6 (chain J) (NuoJ)	C	No	NADH-quinone oxidoreductase subunit J	K00339
OG0000974	COG1894	NADH:ubiquinone oxidoreductase, NADH-binding 51 kD subunit (chain F) (NuoF)	C	No	NADH-quinone oxidoreductase subunit NuoF, partial	K18331,K00335
OG0001026	COG5557	Ni/Fe-hydrogenase 2 integral membrane subunit HybB (HybB)	C	No	polysulfide reductase NrfD
OG0001376	COG5557	Ni/Fe-hydrogenase 2 integral membrane subunit HybB (HybB)	C	No	hypothetical protein
OG0000319	COG0778	Nitroreductase (NfnB)	C	Yes	SagB/ThcOx family dehydrogenase
OG0001097	COG0778	Nitroreductase (NfnB)	C	No	NAD(P)H-dependent oxidoreductase
OG0000418	COG0388	Omega-amidase YafV/Nit2, hydrolyzes alpha-ketoglutaramate (Nit2)	C	No	carbon-nitrogen hydrolase	K12251
OG0000303	COG1274	Phosphoenolpyruvate carboxykinase, GTP-dependent (PepCK)	C	No	phosphoenolpyruvate carboxykinase (GTP)	K01596
OG0000111	COG0546	Phosphoglycolate phosphatase, HAD superfamily (Gph)	C	No	HAD family hydrolase	K01091
OG0000290	COG0546	Phosphoglycolate phosphatase, HAD superfamily (Gph)	C	No	HAD hydrolase-like protein	K01091,K03574
OG0000779	COG0546	Phosphoglycolate phosphatase, HAD superfamily (Gph)	C	No	HAD-IA family hydrolase	K01091
OG0001153	COG0280	Phosphotransacetylase (includes Pta, EutD and phosphobutyryltransferase) (Pta)	C	Yes	malic enzyme-like NAD(P)-binding protein	K00029
OG0001530	COG0280	Phosphotransacetylase (includes Pta, EutD and phosphobutyryltransferase) (Pta)	C	No	phosphate acyltransferase
OG0001560	COG0348	Polyferredoxin NapH (NapH)	C	Yes	4Fe-4S binding protein	K02574
OG0001213	COG0427	Propionyl CoA:succinate CoA transferase (ACH1)	C	Yes	acetyl-CoA hydrolase/transferase family protein	K22214
OG0000739	COG1038	Pyruvate carboxylase (PycA)	C	No	pyruvate carboxylase subunit B	K01958
OG0001156	COG0674	Pyruvate:ferredoxin oxidoreductase or related 2-oxoacid:ferredoxin oxidoreductase, alpha subunit (PorA)	C	Yes	pyruvate:ferredoxin (flavodoxin) oxidoreductase	K03737
OG0000281	COG0508	Pyruvate/2-oxoglutarate dehydrogenase complex, dihydrolipoamide acyltransferase (E2) component (AceF)	C	No	dihydrolipoamide acetyltransferase family protein	K09949
OG0001162	COG0508	Pyruvate/2-oxoglutarate dehydrogenase complex, dihydrolipoamide acyltransferase (E2) component (AceF)	C	Yes	biotin/lipoyl-containing protein
OG0001313	COG0508	Pyruvate/2-oxoglutarate dehydrogenase complex, dihydrolipoamide acyltransferase (E2) component (AceF)	C	No	dihydrolipoyllysine-residue succinyltransferase	K00658
OG0000508	COG0022	Pyruvate/2-oxoglutarate/acetoin dehydrogenase complex, dehydrogenase (E1) component, beta subunit (AcoB)	C	No	transketolase C-terminal domain-containing protein
OG0001257	COG1592	Rubrerythrin (YotD)	C	Yes	rubrerythrin family protein
OG0000818	COG0479	Succinate dehydrogenase/fumarate reductase, Fe-S protein subunit (SdhB/FrdB)	C	No	Succinate dehydrogenase/fumarate reductase, Fe-S protein subunit (SdhB/FrdB)	K25995,K00240
OG0000817	COG1053	Succinate dehydrogenase/fumarate reductase, flavoprotein subunit (SdhA)	C	No	fumarate reductase/succinate dehydrogenase flavoprotein subunit
OG0001458	COG0074	Succinyl-CoA synthetase, alpha subunit (SucD)	C	No	succinate--CoA ligase subunit alpha	K01902
OG0001459	COG0045	Succinyl-CoA synthetase, beta subunit (SucC)	C	No	ADP-forming succinate--CoA ligase subunit beta	K01900,K01903
OG0001061	COG1838	Tartrate dehydratase beta subunit/Fumarate hydratase class I, C-terminal domain (FumA)	C	No	fumarate hydratase	K01676
OG0000280	COG1071	TPP-dependent pyruvate or acetoin dehydrogenase subunit alpha (AcoA)	C	No	thiamine pyrophosphate-dependent dehydrogenase E1 component subunit alpha
OG0001639	COG4106	Trans-aconitate methyltransferase (Tam)	C	No	methyltransferase domain-containing protein	K00598
OG0000791	COG1966	Carbon starvation protein CstA (peptide/pyruvate transporter) (CstA)	CE	No	carbon starvation CstA family protein	K06200
OG0000498	COG0473	Isocitrate/isopropylmalate dehydrogenase (LeuB)	CE	No	3-isopropylmalate dehydrogenase	K00052
OG0000577	COG0785	Cytochrome c biogenesis protein CcdA (CcdA)	CO	No	thioredoxin family protein	K08344
OG0000222	COG0651	Formate hydrogenlyase subunit 3/Multisubunit Na+/H+ antiporter, MnhD subunit (HyfB)	CP	No	NADH-quinone oxidoreductase subunit L	K05565
OG0001377	COG0604	NADPH:quinone reductase or related Zn-dependent oxidoreductase (Qor)	CR	No	2-enoyl thioester reductase domain-containing protein	K07512
OG0000802	COG0849	Cell division ATPase FtsA (FtsA)	D	No	cell division protein FtsA	K03590
OG0000801	COG0206	Cell division GTPase FtsZ (FtsZ)	D	No	cell division protein FtsZ	K03531
OG0000499	COG1729	Cell division protein CpoB, coordinates peptidoglycan biosynthesis and outer membrane constriction (CpoB)	D	No	Cell division protein CpoB, coordinates peptidoglycan biosynthesis and outer membrane constriction (CpoB)	K05807
OG0000518	COG1729	Cell division protein CpoB, coordinates peptidoglycan biosynthesis and outer membrane constriction (CpoB)	D	No	tetratricopeptide repeat protein
OG0000632	COG1729	Cell division protein CpoB, coordinates peptidoglycan biosynthesis and outer membrane constriction (CpoB)	D	No	Cell division protein CpoB, coordinates peptidoglycan biosynthesis and outer membrane constriction (CpoB)
OG0001086	COG2919	Cell division protein FtsB (FtsB)	D	No	septum formation initiator family protein
OG0000529	COG1589	Cell division septal protein FtsQ (FtsQ)	D	No	Cell division septal protein FtsQ (FtsQ)	K03589
OG0000148	COG1196	Chromosome segregation ATPase Smc (Smc)	D	No	Chromosome segregation ATPase Smc (Smc)
OG0000152	COG1196	Chromosome segregation ATPase Smc (Smc)	D	No	Chromosome segregation ATPase Smc (Smc)
OG0001524	COG1196	Chromosome segregation ATPase Smc (Smc)	D	No	Chromosome segregation ATPase Smc (Smc)
OG0000205	COG1475	Chromosome segregation protein Spo0J, contains ParB-like nuclease domain (Spo0J)	D	No	ParB/RepB/Spo0J family partition protein	K03497
OG0000254	COG1674	DNA segregation ATPase FtsK/SpoIIIE or related protein (FtsK)	D	No	DNA translocase FtsK	K03466
OG0000121	COG0489	Fe-S cluster carrier ATPase, Mrp/ApbC/NBP35 family (Mrp)	D	No	polysaccharide biosynthesis tyrosine autokinase
OG0000183	COG0489	Fe-S cluster carrier ATPase, Mrp/ApbC/NBP35 family (Mrp)	D	No	Mrp/NBP35 family ATP-binding protein	K03593
OG0001007	COG3660	Mitochondrial fission protein ELM1 (ELM1)	D	No	Mitochondrial fission protein ELM1 (ELM1)	K07276
OG0000538	COG0772	Peptodoglycan polymerase FtsW/RodA/SpoVE (FtsW)	D	No	putative peptidoglycan glycosyltransferase FtsW	K03588
OG0000026	COG0535	Radical SAM superfamily maturase, SkfB/NifB/PqqE family (SkfB)	DH	No	radical SAM protein
OG0000057	COG2755	Lysophospholipase L1 or related esterase. Includes spore coat protein LipC/YcsK (TesA)	DI	No	sulfatase	K25010
OG0000086	COG2755	Lysophospholipase L1 or related esterase. Includes spore coat protein LipC/YcsK (TesA)	DI	Yes	exo-alpha-sialidase	K01186	GH33
OG0000092	COG2755	Lysophospholipase L1 or related esterase. Includes spore coat protein LipC/YcsK (TesA)	DI	No	alpha-L-fucosidase	K01206	GH29
OG0000119	COG2755	Lysophospholipase L1 or related esterase. Includes spore coat protein LipC/YcsK (TesA)	DI	No	sialate O-acetylesterase	K05970	CE20
OG0000920	COG2755	Lysophospholipase L1 or related esterase. Includes spore coat protein LipC/YcsK (TesA)	DI	No	DUF3472 domain-containing protein
OG0001146	COG2755	Lysophospholipase L1 or related esterase. Includes spore coat protein LipC/YcsK (TesA)	DI	No	GDSL-type esterase/lipase family protein	K16795,K25010
OG0001578	COG2755	Lysophospholipase L1 or related esterase. Includes spore coat protein LipC/YcsK (TesA)	DI	No	GDSL-type esterase/lipase family protein	K25010
OG0001737	COG2755	Lysophospholipase L1 or related esterase. Includes spore coat protein LipC/YcsK (TesA)	DI	No	Lysophospholipase L1 or related esterase. Includes spore coat protein LipC/YcsK (TesA)	K10804,K23978	CE12,GH33
OG0000949	COG0536	GTPase involved in cell partioning and DNA repair (Obg)	DL	No	GTPase ObgE	K03979
OG0000409	COG0768	Cell division protein FtsI, peptidoglycan transpeptidase (Penicillin-binding protein 2) (FtsI)	DM	No	penicillin-binding transpeptidase domain-containing protein	K05515
OG0000542	COG0768	Cell division protein FtsI, peptidoglycan transpeptidase (Penicillin-binding protein 2) (FtsI)	DM	No	penicillin-binding protein 2	K03587
OG0000153	COG1192	ParA-like ATPase involved in chromosome/plasmid partitioning or cellulose biosynthesis protein BcsQ (ParA)	DN	No	ParA family protein	K03496
OG0001103	COG0239	Fluoride ion exporter CrcB/FEX, affects chromosome condensation (CrcB)	DP	No	fluoride efflux transporter CrcB	K06199
OG0000793	COG1077	Cell shape-determining ATPase MreB, actin-like superfamily (MreB)	DZ	No	rod shape-determining protein	K03569
OG0000389	COG0710	3-dehydroquinate dehydratase (AroD)	E	No	type I 3-dehydroquinate dehydratase
OG0000581	COG0337	3-dehydroquinate synthetase (AroB)	E	No	3-dehydroquinate synthase	K01735
OG0001510	COG0337	3-dehydroquinate synthetase (AroB)	E	No	3-dehydroquinate synthase
OG0000349	COG0722	3-deoxy-D-arabino-heptulosonate 7-phosphate (DAHP) synthase (AroG1)	E	No	3-deoxy-7-phosphoheptulonate synthase	K01626
OG0000339	COG0066	3-isopropylmalate dehydratase small subunit (LeuD)	E	No	3-isopropylmalate dehydratase small subunit	K01704
OG0000449	COG0289	4-hydroxy-tetrahydrodipicolinate reductase (DapB)	E	No	4-hydroxy-tetrahydrodipicolinate reductase	K00215
OG0000553	COG0128	5-enolpyruvylshikimate-3-phosphate synthase (AroA)	E	No	3-phosphoshikimate 1-carboxyvinyltransferase	K00800
OG0000197	COG0685	5,10-methylenetetrahydrofolate reductase (MetF)	E	No	methylenetetrahydrofolate reductase	K00297
OG0001187	COG0765	ABC-type amino acid transport system, permease component (HisM)	E	No	ABC transporter substrate-binding protein/permease	K23059,K17077,K10036,K02029,K02030
OG0000083	COG0410	ABC-type branched-chain amino acid transport system, ATPase component LivF (LivF)	E	No	ABC transporter ATP-binding protein
OG0000977	COG4608	ABC-type oligopeptide transport system, ATPase component (AppF)	E	No	ATP-binding cassette domain-containing protein	K02032
OG0001045	COG4608	ABC-type oligopeptide transport system, ATPase component (AppF)	E	No	ATP-binding cassette domain-containing protein	K02032
OG0000041	COG4166	ABC-type oligopeptide transport system, periplasmic component (OppA)	E	No	extracellular solute-binding protein
OG0000244	COG4166	ABC-type oligopeptide transport system, periplasmic component (OppA)	E	No	peptide ABC transporter substrate-binding protein	K15580,K02035
OG0001256	COG4166	ABC-type oligopeptide transport system, periplasmic component (OppA)	E	Yes	M60 family metallopeptidase
OG0000596	COG0440	Acetolactate synthase, small subunit (IlvH)	E	No	acetolactate synthase small subunit	K01653
OG0000697	COG0624	Acetylornithine deacetylase/Succinyl-diaminopimelate desuccinylase or related deacylase (ArgE)	E	No	dipeptidase
OG0000437	COG4992	Acetylornithine/succinyldiaminopimelate/putrescine aminotransferase (ArgD)	E	No	acetylornithine transaminase	K00821
OG0000419	COG2957	Agmatine/peptidylarginine deiminase (AguA)	E	No	agmatine deiminase family protein	K10536
OG0001406	COG3977	Alanine-alpha-ketoisovalerate (or valine-pyruvate) aminotransferase (AvtA)	E	No	valine--pyruvate transaminase	K00835
OG0000521	COG1166	Arginine decarboxylase (spermidine biosynthesis) (SpeA)	E	No	biosynthetic arginine decarboxylase
OG0000606	COG0165	Argininosuccinate lyase (ArgH)	E	No	argininosuccinate lyase	K01755
OG0000857	COG0137	Argininosuccinate synthase (ArgG)	E	No	argininosuccinate synthase	K01940
OG0000615	COG0527	Aspartate kinase (MetL1)	E	No	aspartate kinase	K00928
OG0000650	COG0136	Aspartate-semialdehyde dehydrogenase (Asd)	E	No	aspartate-semialdehyde dehydrogenase	K00133
OG0000275	COG0436	Aspartate/methionine/tyrosine aminotransferase (AspB)	E	No	aminotransferase class I/II-fold pyridoxal phosphate-dependent enzyme	K10907
OG0000284	COG0436	Aspartate/methionine/tyrosine aminotransferase (AspB)	E	No	pyridoxal phosphate-dependent aminotransferase	K00812
OG0001239	COG0436	Aspartate/methionine/tyrosine aminotransferase (AspB)	E	No	LL-diaminopimelate aminotransferase	K10206
OG0000667	COG0040	ATP phosphoribosyltransferase (HisG)	E	No	ATP phosphoribosyltransferase (HisG)	K00765
OG0000325	COG0082	Chorismate synthase (AroC)	E	No	chorismate synthase	K01736
OG0000976	COG1104	Cysteine desulfurase/Cysteine sulfinate desulfinase IscS or related enzyme, NifS family (NifS)	E	No	cysteine desulfurase family protein	K04487
OG0000176	COG0031	Cysteine synthase (CysK)	E	No	cysteine synthase A	K01738
OG0000360	COG0019	Diaminopimelate decarboxylase (LysA)	E	No	diaminopimelate decarboxylase	K01586
OG0000510	COG0019	Diaminopimelate decarboxylase (LysA)	E	No	carboxynorspermidine decarboxylase	K13747
OG0000934	COG0253	Diaminopimelate epimerase (DapF)	E	No	diaminopimelate epimerase	K01778
OG0000304	COG3104	Dipeptide/tripeptide permease (PTR2)	E	No	MFS transporter	K03305
OG0001127	COG3104	Dipeptide/tripeptide permease (PTR2)	E	Yes	MFS transporter
OG0001135	COG1506	Dipeptidyl aminopeptidase/acylaminoacyl peptidase (DAP2)	E	No	alpha/beta hydrolase
OG0001165	COG1506	Dipeptidyl aminopeptidase/acylaminoacyl peptidase (DAP2)	E	Yes	alpha/beta hydrolase
OG0001385	COG1506	Dipeptidyl aminopeptidase/acylaminoacyl peptidase (DAP2)	E	No	GDSL-type esterase/lipase family protein
OG0001419	COG0014	Gamma-glutamyl phosphate reductase (ProA)	E	No	glutamate-5-semialdehyde dehydrogenase	K00147
OG0001418	COG0263	Glutamate 5-kinase (ProB)	E	No	glutamate 5-kinase	K00931
OG0000761	COG0334	Glutamate dehydrogenase/leucine dehydrogenase (GdhA)	E	No	NADP-specific glutamate dehydrogenase	K00262,K07491
OG0000435	COG1364	Glutamate N-acetyltransferase (ornithine transacetylase) (ArgJ)	E	No	bifunctional glutamate N-acetyltransferase/amino-acid acetyltransferase ArgJ	K00620
OG0001092	COG0076	Glutamate or tyrosine decarboxylase or a related PLP-dependent protein (GadA)	E	No	glutamate decarboxylase	K01580
OG0001304	COG0069	Glutamate synthase domain 2 (GltB2)	E	No	glutamate synthase large subunit	K00265
OG0001447	COG2066	Glutaminase (GlsA)	E	No	glutaminase A	K01425
OG0000126	COG3968	Glutamine synthetase type III (GlnA3)	E	Yes	glutamine synthetase III	K01915
OG0001049	COG0509	Glycine cleavage system protein H (lipoate-binding) (GcvH)	E	No	glycine cleavage system protein GcvH	K02437
OG0001048	COG0403	Glycine cleavage system protein P (pyridoxal-binding), N-terminal domain (GcvP1)	E	No	aminomethyl-transferring glycine dehydrogenase	K00281
OG0000168	COG0404	Glycine cleavage system protein T (aminomethyltransferase) (GcvT)	E	No	glycine cleavage system aminomethyltransferase GcvT	K00605
OG0001420	COG0665	Glycine/D-amino acid oxidase (deaminating) (DadA)	E	No	FAD-dependent oxidoreductase
OG0000372	COG0112	Glycine/serine hydroxymethyltransferase (GlyA)	E	No	ribose 5-phosphate isomerase B	K00600,K01808,K20201,K25307
OG0000267	COG0079	Histidinol-phosphate/aromatic aminotransferase or cobyric acid decarboxylase (HisC)	E	No	histidinol dehydrogenase	K00013,K00817
OG0000798	COG0079	Histidinol-phosphate/aromatic aminotransferase or cobyric acid decarboxylase (HisC)	E	No	histidinol-phosphate transaminase	K00817
OG0001716	COG0079	Histidinol-phosphate/aromatic aminotransferase or cobyric acid decarboxylase (HisC)	E	Yes	cobyric acid synthase	K02232,K04720
OG0000338	COG0065	Homoaconitase/3-isopropylmalate dehydratase large subunit (LeuC)	E	No	3-isopropylmalate dehydratase large subunit	K01703
OG0000702	COG0460	Homoserine dehydrogenase (ThrA)	E	No	homoserine dehydrogenase	K00003
OG0000752	COG2021	Homoserine O-acetyltransferase (MET2)	E	No	homoserine O-acetyltransferase	K00641
OG0000241	COG0107	Imidazole glycerol phosphate synthase subunit HisF (HisF)	E	No	imidazole glycerol phosphate synthase subunit HisF	K02500
OG0000497	COG0131	Imidazoleglycerol phosphate dehydratase HisB (HisB2)	E	No	imidazoleglycerol-phosphate dehydratase HisB	K01089
OG0000496	COG0118	Imidazoleglycerol phosphate synthase glutamine amidotransferase subunit HisH (HisH)	E	No	imidazole glycerol phosphate synthase subunit HisH	K02501
OG0001583	COG0134	Indole-3-glycerol phosphate synthase (TrpC)	E	No	hypothetical protein	K01609
OG0001631	COG0134	Indole-3-glycerol phosphate synthase (TrpC)	E	Yes	indole-3-glycerol-phosphate synthase
OG0000122	COG0119	Isopropylmalate/homocitrate/citramalate synthases (LeuA)	E	No	2-isopropylmalate synthase	K01649
OG0001507	COG0119	Isopropylmalate/homocitrate/citramalate synthases (LeuA)	E	No	citramalate synthase	K01649
OG0001920	COG1509	L-lysine 2,3-aminomutase (EF-P beta-lysylation pathway) (EpmB)	E	No	KamA family radical SAM protein	K01843
OG0000853	COG1760	L-serine deaminase (SdaA)	E	No	L-serine deaminase (SdaA)	K01752
OG0000105	COG2309	Leucyl aminopeptidase (aminopeptidase T) (AmpS)	E	No	aminopeptidase	K19689
OG0001025	COG0002	N-acetyl-gamma-glutamylphosphate reductase (ArgC)	E	No	N-acetyl-gamma-glutamyl-phosphate reductase	K00145
OG0000270	COG0548	N-acetylglutamate kinase (ArgB)	E	No	GNAT family N-acetyltransferase	K14682
OG0000436	COG0548	N-acetylglutamate kinase (ArgB)	E	No	acetylglutamate kinase	K00930
OG0000888	COG1115	Na+/alanine symporter (AlsT)	E	No	sodium:alanine symporter family protein	K03310
OG0000689	COG0591	Na+/proline symporter (PutP)	E	No	sodium:solute symporter	K03307
OG0000042	COG2873	O-acetylhomoserine/O-acetylserine sulfhydrylase, pyridoxal phosphate-dependent (MET17)	E	No	aminotransferase class I/II-fold pyridoxal phosphate-dependent enzyme	K01740
OG0000438	COG0078	Ornithine carbamoyltransferase (ArgF)	E	No	ornithine carbamoyltransferase	K00611
OG0000271	COG0139	Phosphoribosyl-AMP cyclohydrolase (HisI1)	E	No	Phosphoribosyl-AMP cyclohydrolase (HisI1)	K11755
OG0001240	COG0135	Phosphoribosylanthranilate isomerase (TrpF)	E	No	phosphoribosylanthranilate isomerase
OG0001243	COG0106	Phosphoribosylformimino-5-aminoimidazole carboxamide ribonucleotide (ProFAR) isomerase (HisA)	E	No	phosphoribosylformimino-5-aminoimidazole carboxamide ribotide isomerase
OG0000414	COG0560	Phosphoserine phosphatase (SerB)	E	No	HAD family hydrolase
OG0000706	COG0560	Phosphoserine phosphatase (SerB)	E	No	HAD family hydrolase	K18697
OG0000428	COG0077	Prephenate dehydratase (PheA2)	E	No	prephenate dehydratase	K14170,K04518
OG0000554	COG0287	Prephenate dehydrogenase (TyrA)	E	No	prephenate dehydrogenase/arogenate dehydrogenase family protein	K04517
OG0000710	COG0506	Proline dehydrogenase (PutA)	E	No	bifunctional proline dehydrogenase/L-glutamate gamma-semialdehyde dehydrogenase	K13821
OG0001348	COG0345	Pyrroline-5-carboxylate reductase (ProC)	E	No	pyrroline-5-carboxylate reductase	K00286
OG0000283	COG1748	Saccharopine dehydrogenase, NADP-dependent (Lys9)	E	No	saccharopine dehydrogenase family protein	K00290
OG0000287	COG0520	Selenocysteine lyase/Cysteine desulfurase (CsdA)	E	No	cysteine desulfurase	K11717
OG0000368	COG1045	Serine acetyltransferase (CysE)	E	No	Serine acetyltransferase (CysE)	K00640
OG0001254	COG0531	Serine transporter YbeC, amino acid:H+ symporter family (PotE)	E	Yes	amino acid permease	K20265
OG0001345	COG0531	Serine transporter YbeC, amino acid:H+ symporter family (PotE)	E	No	APC family permease
OG0000588	COG0169	Shikimate 5-dehydrogenase (AroE)	E	No	shikimate dehydrogenase	K00014
OG0001087	COG2095	Small neutral amino acid transporter SnatA, MarC family (MarC)	E	No	MarC family protein	K05595
OG0000406	COG1171	Threonine deaminase (IlvA)	E	No	pyridoxal-phosphate dependent enzyme	K01754
OG0001116	COG1280	Threonine/homoserine/homoserine lactone efflux protein (RhtB)	E	Yes	Threonine/homoserine/homoserine lactone efflux protein (RhtB)
OG0001355	COG0159	Tryptophan synthase alpha chain (TrpA)	E	No	tryptophan synthase subunit alpha	K01695
OG0000089	COG0133	Tryptophan synthase beta chain (TrpB)	E	No	tryptophan synthase subunit beta	K01696
OG0000223	COG0006	Xaa-Pro aminopeptidase (PepP)	E	No	aminopeptidase P N-terminal domain-containing protein
OG0000282	COG0075	Archaeal aspartate aminotransferase or a related aminotransferase, includes purine catabolism protein PucG (PucG)	EF	No	alanine--glyoxylate aminotransferase family protein
OG0000107	COG0458	Carbamoylphosphate synthase large subunit (CarB)	EF	No	carbamoyl-phosphate synthase large subunit	K01955
OG0000164	COG0505	Carbamoylphosphate synthase small subunit (CarA)	EF	No	glutamine-hydrolyzing carbamoyl-phosphate synthase small subunit	K01956
OG0001070	COG0235	5-methylthioribulose/5-deoxyribulose/Fuculose 1-phosphate aldolase (methionine salvage, sugar degradation) (AraD)	EG	Yes	class II aldolase/adducin family protein	K01628
OG0000195	COG0129	Dihydroxyacid dehydratase/phosphogluconate dehydratase (IlvD)	EG	No	dihydroxy-acid dehydratase	K01687
OG0000206	COG1363	Putative aminopeptidase FrvX (FrvX)	EG	No	M28 family peptidase
OG0001004	COG1363	Putative aminopeptidase FrvX (FrvX)	EG	No	M42 family metallopeptidase
OG0001006	COG1363	Putative aminopeptidase FrvX (FrvX)	EG	No	M42 family metallopeptidase	K20608
OG0001807	COG0175	3'-phosphoadenosine 5'-phosphosulfate sulfotransferase (PAPS reductase)/FAD synthetase or related enzyme (CysD)	EH	No	sulfate adenylyltransferase subunit CysD	K00957
OG0001904	COG0175	3'-phosphoadenosine 5'-phosphosulfate sulfotransferase (PAPS reductase)/FAD synthetase or related enzyme (CysD)	EH	No	phosphoadenylyl-sulfate reductase	K00390
OG0000837	COG0028	Acetolactate synthase large subunit or other thiamine pyrophosphate-requiring enzyme (IlvB)	EH	No	biosynthetic-type acetolactate synthase large subunit	K01652
OG0001434	COG0028	Acetolactate synthase large subunit or other thiamine pyrophosphate-requiring enzyme (IlvB)	EH	Yes	ubiquinone-dependent pyruvate dehydrogenase	K00156
OG0000647	COG0512	Anthranilate/para-aminobenzoate synthase component II (glutamine amidotransferase) (PabA)	EH	No	anthranilate phosphoribosyltransferase	K13497,K00766,K01658
OG0000169	COG0147	Anthranilate/para-aminobenzoate synthases component I (TrpE)	EH	No	anthranilate synthase component I family protein	K01657
OG0000385	COG0115	Branched-chain amino acid aminotransferase/4-amino-4-deoxychorismate lyase (IlvE)	EH	No	branched-chain-amino-acid transaminase	K00826
OG0000344	COG0059	Ketol-acid reductoisomerase (IlvC)	EH	No	Ketol-acid reductoisomerase (IlvC)	K00053
OG0000285	COG0189	Glutathione synthase, LysX or RimK-type ligase, ATP-grasp superfamily (LysX)	EHJQ	No	Glutathione synthase, LysX or RimK-type ligase, ATP-grasp superfamily (LysX)	K01919
OG0000450	COG0329	4-hydroxy-tetrahydrodipicolinate synthase/N-acetylneuraminate lyase (DapA)	EM	No	4-hydroxy-tetrahydrodipicolinate synthase	K01714
OG0001044	COG0329	4-hydroxy-tetrahydrodipicolinate synthase/N-acetylneuraminate lyase (DapA)	EM	No	dihydrodipicolinate synthase family protein	K01639
OG0000978	COG0444	ABC-type dipeptide/oligopeptide/nickel transport system, ATPase component (DppD)	EP	No	ABC transporter ATP-binding protein	K02031
OG0000635	COG0601	ABC-type dipeptide/oligopeptide/nickel transport system, permease component (DppB)	EP	No	ABC transporter permease	K02033
OG0001051	COG0601	ABC-type dipeptide/oligopeptide/nickel transport system, permease component (DppB)	EP	No	ABC transporter permease	K13894,K02033
OG0000636	COG1173	ABC-type dipeptide/oligopeptide/nickel transport system, permease component (DppC)	EP	No	ABC transporter permease	K15582,K02034
OG0000114	COG1168	Bifunctional PLP-dependent enzyme with beta-cystathionase and maltose regulon repressor activities (MalY)	ER	No	PatB family C-S lyase	K14155
OG0001186	COG1387	Histidinol phosphatase or related hydrolase of the PHP family (HIS2)	ER	No	histidinol-phosphatase	K04486
OG0000069	COG1063	Threonine dehydrogenase or related Zn-dependent dehydrogenase (Tdh)	ER	No	zinc-binding dehydrogenase
OG0000679	COG0563	Adenylate kinase or related kinase (Adk)	F	No	Adenylate kinase or related kinase (Adk)
OG0000446	COG0015	Adenylosuccinate lyase (PurB)	F	No	adenylosuccinate lyase	K01756
OG0000401	COG0104	Adenylosuccinate synthase (PurA)	F	No	hypothetical protein	K01939,K01890
OG0000104	COG1051	ADP-ribose pyrophosphatase YjhB, NUDIX family (YjhB)	F	No	NUDIX domain-containing protein	K08311
OG0000780	COG1051	ADP-ribose pyrophosphatase YjhB, NUDIX family (YjhB)	F	No	NUDIX domain-containing protein	K08311
OG0001081	COG1051	ADP-ribose pyrophosphatase YjhB, NUDIX family (YjhB)	F	No	(deoxy)nucleoside triphosphate pyrophosphohydrolase	K03574
OG0001388	COG1051	ADP-ribose pyrophosphatase YjhB, NUDIX family (YjhB)	F	No	NUDIX hydrolase
OG0001415	COG1051	ADP-ribose pyrophosphatase YjhB, NUDIX family (YjhB)	F	No	NUDIX domain-containing protein
OG0000749	COG0138	AICAR transformylase/IMP cyclohydrolase PurH (PurH)	F	No	bifunctional phosphoribosylaminoimidazolecarboxamide formyltransferase/IMP cyclohydrolase	K00602
OG0001176	COG1328	Anaerobic ribonucleoside-triphosphate reductase (NrdD)	F	Yes	ribonucleoside triphosphate reductase	K21636
OG0000258	COG0540	Aspartate carbamoyltransferase, catalytic subunit (PyrB)	F	No	aspartate carbamoyltransferase catalytic subunit
OG0000942	COG0504	CTP synthase (UTP-ammonia lyase) (PyrG)	F	No	CTP synthase	K01937
OG0000552	COG0283	Cytidylate kinase (Cmk)	F	No	(d)CMP kinase	K00945,K00969
OG0000836	COG2131	Deoxycytidylate deaminase (ComEB)	F	No	deoxycytidylate deaminase	K05521,K01493
OG0001150	COG0418	Dihydroorotase (PyrC)	F	Yes	dihydroorotase
OG0000259	COG0044	Dihydroorotase or related cyclic amidohydrolase (AllB)	F	No	Dihydroorotase or related cyclic amidohydrolase (AllB)	K01464
OG0000825	COG0167	Dihydroorotate dehydrogenase (PyrD)	F	No	quinone-dependent dihydroorotate dehydrogenase	K00254
OG0000306	COG0299	Folate-dependent phosphoribosylglycinamide formyltransferase PurN (PurN)	F	No	Folate-dependent phosphoribosylglycinamide formyltransferase PurN (PurN)
OG0001218	COG2759	Formyltetrahydrofolate synthetase (MIS1)	F	Yes	formate--tetrahydrofolate ligase
OG0000440	COG0034	Glutamine phosphoribosylpyrophosphate amidotransferase (PurF)	F	No	amidophosphoribosyltransferase	K00764
OG0000831	COG0518	GMP synthase, glutamine amidotransferase domain (GuaA1)	F	No	glutamine-hydrolyzing GMP synthase	K01951
OG0000645	COG0194	Guanylate kinase (Gmk)	F	No	guanylate kinase	K00942
OG0000806	COG0634	Hypoxanthine-guanine phosphoribosyltransferase (HptA)	F	No	phosphoribosyltransferase family protein	K00760
OG0000422	COG0516	IMP dehydrogenase/GMP reductase (GuaB)	F	No	IMP dehydrogenase	K00088
OG0001024	COG0127	Inosine/xanthosine triphosphate pyrophosphatase, all-alpha NTP-PPase family (RdgB)	F	No	non-canonical purine NTP pyrophosphatase	K01519
OG0000860	COG0062	NAD(P)H-hydrate repair enzyme Nnr, NAD(P)H-hydrate epimerase domain (Nnr1)	F	No	NAD(P)H-hydrate dehydratase	K23997
OG0001568	COG1691	NCAIR mutase (PurE)-related protein	F	No	nickel pincer cofactor biosynthesis protein LarB	K06898
OG0000398	COG0105	Nucleoside diphosphate kinase (Ndk)	F	No	nucleoside-diphosphate kinase	K00940
OG0000173	COG1611	Nucleotide monophosphate nucleosidase PpnN/YdgH, Lonely Guy (LOG) family (PpnN)	F	No	TIGR00730 family Rossman fold protein	K02654
OG0000683	COG0461	Orotate phosphoribosyltransferase (PyrE)	F	No	orotate phosphoribosyltransferase	K00762
OG0000453	COG0284	Orotidine-5'-phosphate decarboxylase (PyrF)	F	No	orotidine-5'-phosphate decarboxylase	K01591
OG0000441	COG0151	Phosphoribosylamine-glycine ligase (PurD)	F	No	phosphoribosylamine--glycine ligase	K01945
OG0000439	COG0150	Phosphoribosylaminoimidazole (AIR) synthetase (PurM)	F	No	phosphoribosylformylglycinamidine cyclo-ligase	K01933
OG0001000	COG0152	Phosphoribosylaminoimidazole-succinocarboxamide synthase (PurC)	F	No	phosphoribosylaminoimidazolesuccinocarboxamide synthase	K01923
OG0000243	COG0041	Phosphoribosylcarboxyaminoimidazole (NCAIR) mutase (PurE)	F	No	Phosphoribosylcarboxyaminoimidazole (NCAIR) mutase (PurE)	K01588
OG0000932	COG0046	Phosphoribosylformylglycinamidine (FGAM) synthase, synthetase domain (PurL1)	F	No	phosphoribosylformylglycinamidine synthase subunit PurL	K01952
OG0001080	COG0046	Phosphoribosylformylglycinamidine (FGAM) synthase, synthetase domain (PurL1)	F	No	phosphoribosylformylglycinamidine synthase subunit PurL	K01952
OG0000351	COG0462	Phosphoribosylpyrophosphate synthetase (PrsA)	F	No	ribose-phosphate pyrophosphokinase	K00948
OG0001795	COG0209	Ribonucleotide reductase alpha subunit (NrdA)	F	Yes	adenosylcobalamin-dependent ribonucleoside-diphosphate reductase	K00525
OG0000682	COG0125	Thymidylate kinase (Tmk)	F	No	dTMP kinase	K00943
OG0000599	COG0207	Thymidylate synthase (ThyA)	F	No	thymidylate synthase	K00560
OG0000700	COG0528	Uridylate kinase (PyrH)	F	No	UMP kinase	K09903
OG0000143	COG0369	Flavoprotein (flavin reductase) subunit CysJ of sulfite and N-hydroxylaminopurine reductases (CysJ)	FP	No	sulfite reductase subunit alpha	K00380
OG0001089	COG0402	Cytosine/adenosine deaminase or related metal-dependent hydrolase (SsnA)	FR	No	Cytosine/adenosine deaminase or related metal-dependent hydrolase (SsnA)
OG0000503	COG0537	Purine nucleoside phosphoramidase/Ap4A hydrolase, histidine triade (HIT) family (HinT)	FR	No	histidine triad nucleotide-binding protein	K02503
OG0000279	COG0248	Exopolyphosphatase/pppGpp-phosphohydrolase (GppA)	FT	No	HD domain-containing protein
OG0000531	COG0618	nanoRNase/pAp phosphatase, hydrolyzes c-di-AMP and oligoRNAs (NrnA)	FT	No	bifunctional oligoribonuclease/PAP phosphatase NrnA	K06881
OG0000289	COG0296	1,4-alpha-glucan branching enzyme (GlgB)	G	No	alpha-amylase family glycosyl hydrolase, partial	K00700	CBM48,GH13_9
OG0001907	COG0800	2-keto-3-deoxy-6-phosphogluconate aldolase (Eda)	G	No	bifunctional 4-hydroxy-2-oxoglutarate aldolase/2-dehydro-3-deoxy-phosphogluconate aldolase	K01625
OG0000958	COG0126	3-phosphoglycerate kinase (Pgk)	G	No	phosphoglycerate kinase	K00927,K01803
OG0000383	COG1640	4-alpha-glucanotransferase (MalQ)	G	No	4-alpha-glucanotransferase	K00705	GH77
OG0000093	COG0205	6-phosphofructokinase (PfkA)	G	No	ATP-dependent 6-phosphofructokinase	K21071
OG0001471	COG0205	6-phosphofructokinase (PfkA)	G	No	6-phosphofructokinase
OG0000295	COG0363	6-phosphogluconolactonase/Glucosamine-6-phosphate isomerase/deaminase (NagB)	G	No	glucosamine-6-phosphate deaminase	K02564
OG0001066	COG1449	Alpha-amylase/alpha-mannosidase, GH57 family	G	Yes	glycoside hydrolase family 57 protein	K07405	GH57
OG0000047	COG3345	Alpha-galactosidase (GalA)	G	Yes	hypothetical protein
OG0000902	COG1501	Alpha-glucosidase/xylosidase, GH31 family (YicI)	G	Yes	glycoside hydrolase family 31 protein	K01187	GH31
OG0000077	COG3669	Alpha-L-fucosidase (AfuC)	G	Yes	alpha-L-fucosidase	K01206	GH29,CBM32
OG0000215	COG0483	Archaeal fructose-1,6-bisphosphatase or related enzyme, inositol monophosphatase family (SuhB)	G	No	Archaeal fructose-1,6-bisphosphatase or related enzyme, inositol monophosphatase family (SuhB)
OG0001126	COG2730	Aryl-phospho-beta-D-glucosidase BglC, GH1 family (BglC)	G	Yes	hypothetical protein
OG0001155	COG1874	Beta-galactosidase GanA (GanA)	G	Yes	alpha-galactosidase	K07407	CBM51,GH36
OG0001208	COG1874	Beta-galactosidase GanA (GanA)	G	Yes	beta-galactosidase	K12308	GH35
OG0000073	COG3250	Beta-galactosidase/beta-glucuronidase (LacZ)	G	Yes	discoidin domain-containing protein	K01190	GH2,CBM32
OG0000081	COG3250	Beta-galactosidase/beta-glucuronidase (LacZ)	G	No	glycoside hydrolase family 2 TIM barrel-domain containing protein	K01190	GH2,CBM32
OG0001590	COG3250	Beta-galactosidase/beta-glucuronidase (LacZ)	G	No	NPCBM/NEW2 domain-containing protein		CBM51
OG0001715	COG3250	Beta-galactosidase/beta-glucuronidase (LacZ)	G	Yes	glycoside hydrolase family 2 TIM barrel-domain containing protein	K01190,K01195	GH2,GH2,CBM32
OG0000035	COG2273	Beta-glucanase, GH16 family (BglS)	G	No	glycoside hydrolase family 16 protein		GH16_3
OG0000299	COG0637	Beta-phosphoglucomutase, HAD superfamily (YcjU)	G	No	HAD family phosphatase
OG0000699	COG0637	Beta-phosphoglucomutase, HAD superfamily (YcjU)	G	No	HAD-IA family hydrolase
OG0001391	COG0406	Broad specificity phosphatase PhoE (PhoE)	G	Yes	2-hydroxyacid dehydrogenase	K03778,K01834
OG0000231	COG0676	D-hexose-6-phosphate mutarotase (YeaD)	G	No	D-hexose-6-phosphate mutarotase	K01792
OG0002085	COG1312	D-mannonate dehydratase (UxuA)	G	Yes	mannonate dehydratase	K01686
OG0001128	COG1869	D-ribose pyranose/furanose isomerase RbsD (RbsD)	G	Yes	L-fucose mutarotase	K02431
OG0000171	COG0471	Di- and tricarboxylate antiporter (CitT)	G	No	SLC13 family permease	K14445
OG0000747	COG0471	Di- and tricarboxylate antiporter (CitT)	G	No	SLC13 family permease	K14445
OG0000165	COG0148	Enolase (Eno)	G	No	phosphopyruvate hydratase	K01689
OG0000777	COG0191	Fructose/tagatose bisphosphate aldolase (Fba)	G	No	class II fructose-bisphosphate aldolase	K01624
OG0001002	COG0738	Fucose permease (FucP)	G	Yes	sugar MFS transporter	K02429
OG0001653	COG0738	Fucose permease (FucP)	G	No	MFS transporter
OG0000892	COG0153	Galactokinase (GalK)	G	No	galactokinase	K00849
OG0000184	COG2017	Galactose mutarotase or related enzyme (GalM)	G	No	aldose epimerase family protein	K01785
OG0000788	COG0058	Glucan phosphorylase (GlgP)	G	No	glycogen/starch/alpha-glucan phosphorylase, partial	K00688	GT35
OG0000550	COG0166	Glucose-6-phosphate isomerase (Pgi)	G	No	glucose-6-phosphate isomerase	K01810
OG0001582	COG1904	Glucuronate isomerase (UxaC)	G	No	glucuronate isomerase	K01812
OG0000201	COG0057	Glyceraldehyde-3-phosphate dehydrogenase/erythrose-4-phosphate dehydrogenase (GapA)	G	No	type I glyceraldehyde-3-phosphate dehydrogenase	K00134
OG0001054	COG0366	Glycosidase/amylase (phosphorylase) (AmyA)	G	No	Glycosidase/amylase (phosphorylase) (AmyA)	K16147	GH13_3
OG0000001	COG1216	Glycosyltransferase, GT2 family (WcaE)	G	No	glycosyltransferase		GT2
OG0000030	COG1216	Glycosyltransferase, GT2 family (WcaE)	G	No	glycosyltransferase family 2 protein		GT2
OG0000031	COG1216	Glycosyltransferase, GT2 family (WcaE)	G	No	glycosyltransferase family 2 protein	K20534	GT2
OG0001350	COG1216	Glycosyltransferase, GT2 family (WcaE)	G	No	glycosyltransferase family 2 protein	K16649
OG0001301	COG2220	L-ascorbate lactonase UlaG, metallo-beta-lactamase superfamily (UlaG)	G	No	MBL fold metallo-hydrolase	K13985
OG0001119	COG2407	L-fucose isomerase or related protein (FucI)	G	Yes	L-fucose isomerase	K01818
OG0001020	COG2942	Mannose or cellobiose epimerase, N-acyl-D-glucosamine 2-epimerase family (YihS)	G	No	AGE family epimerase/isomerase	K01787
OG0001445	COG1482	Mannose-6-phosphate isomerase, class I (ManA)	G	No	class I mannose-6-phosphate isomerase	K01809
OG0000369	COG0662	Mannose-6-phosphate isomerase, cupin superfamily (ManC)	G	No	Mannose-6-phosphate isomerase, cupin superfamily (ManC)	K00971
OG0000008	COG3525	N-acetyl-beta-hexosaminidase (Chb)	G	Yes	beta-N-acetylhexosaminidase	K12373	GH20
OG0000906	COG3525	N-acetyl-beta-hexosaminidase (Chb)	G	Yes	family 20 glycosylhydrolase	K12373	GH20
OG0001605	COG3525	N-acetyl-beta-hexosaminidase (Chb)	G	Yes	family 20 glycosylhydrolase	K12373	GH20
OG0001019	COG1820	N-acetylglucosamine-6-phosphate deacetylase (NagA)	G	No	N-acetylglucosamine-6-phosphate deacetylase	K01443	CE9
OG0000415	COG0036	Pentose-5-phosphate-3-epimerase (Rpe)	G	No	ribulose-phosphate 3-epimerase	K01783
OG0000815	COG1472	Periplasmic beta-glucosidase and related glycosidases (BglX)	G	No	beta-N-acetylhexosaminidase	K01207	GH3
OG0001036	COG0574	Phosphoenolpyruvate synthase/pyruvate phosphate dikinase (PpsA)	G	No	pyruvate, phosphate dikinase	K01006
OG0000268	COG1080	Phosphoenolpyruvate-protein kinase (PTS system EI component in bacteria) (PtsA)	G	No	phosphoenolpyruvate--protein phosphotransferase	K08483
OG0001404	COG0588	Phosphoglycerate mutase (BPG-dependent) (GpmA)	G	No	2-hydroxyacid dehydrogenase	K03778
OG0000701	COG0696	Phosphoglycerate mutase (BPG-independent), AlkP superfamily (GpmI)	G	No	2,3-bisphosphoglycerate-independent phosphoglycerate mutase	K15633
OG0001369	COG0279	Phosphoheptose isomerase (GmhA)	G	No	HAD-IIIA family hydrolase	K03271,K03273
OG0000758	COG1109	Phosphomannomutase (ManB)	G	No	phospho-sugar mutase	K01835
OG0001121	COG5434	Polygalacturonase (Pgu1)	G	Yes	NPCBM/NEW2 domain-containing protein		CBM51,GH110
OG0000221	COG3868	Predicted glycosyl hydrolase, GH114 family	G	No	hypothetical protein
OG0001462	COG0469	Pyruvate kinase (PykF)	G	No	pyruvate kinase	K00873
OG0000678	COG1070	Sugar (pentulose or hexulose) kinase (XylB)	G	No	FGGY family carbohydrate kinase
OG0001498	COG0524	Sugar or nucleoside kinase, ribokinase family (RbsK)	G	No	sugar kinase	K00874
OG0000936	COG1082	Sugar phosphate isomerase/epimerase (YcjR)	G	No	TIM barrel protein
OG0001505	COG1082	Sugar phosphate isomerase/epimerase (YcjR)	G	No	metabolite traffic protein EboE
OG0001879	COG1082	Sugar phosphate isomerase/epimerase (YcjR)	G	Yes	cobamide remodeling phosphodiesterase CbiR	K25496
OG0000690	COG2271	Sugar phosphate permease (UhpC)	G	No	MFS transporter
OG0001899	COG2271	Sugar phosphate permease (UhpC)	G	No	MFS transporter	K08191
OG0001349	COG0176	Transaldolase/fructose-6-phosphate aldolase (TalA)	G	No	transaldolase	K00616
OG0000675	COG0021	Transketolase (TktA)	G	No	transketolase	K00615
OG0000957	COG0149	Triosephosphate isomerase (TpiA)	G	No	triose-phosphate isomerase	K01803,K07059
OG0000896	COG4284	UDP-N-acetylglucosamine pyrophosphorylase (QRI1)	G	No	UTP--glucose-1-phosphate uridylyltransferase	K00963
OG0000175	COG0477	MFS family permease, includes anhydromuropeptide permease AmpG (ProP)	GEPR	No	MFS transporter
OG0001386	COG0477	MFS family permease, includes anhydromuropeptide permease AmpG (ProP)	GEPR	No	MFS family permease, includes anhydromuropeptide permease AmpG (ProP)	K03446
OG0001820	COG0477	MFS family permease, includes anhydromuropeptide permease AmpG (ProP)	GEPR	No	MFS transporter
OG0002310	COG0477	MFS family permease, includes anhydromuropeptide permease AmpG (ProP)	GEPR	No	MFS transporter
OG0001170	COG0697	Permease of the drug/metabolite transporter (DMT) superfamily (RhaT)	GER	Yes	DMT family transporter
OG0000063	COG1940	Sugar kinase of the NBD/HSP70 family, may contain an N-terminal HTH domain (NagC)	GK	No	ROK family protein	K25026
OG0001111	COG1940	Sugar kinase of the NBD/HSP70 family, may contain an N-terminal HTH domain (NagC)	GK	Yes	ROK family protein
OG0001185	COG4409	Neuraminidase (sialidase) NanH, contains C-terminal autotransporter domain (NanH)	GM	No	sialidase family protein	K01186	GH33
OG0000098	COG0726	Peptidoglycan/xylan/chitin deacetylase, PgdA/NodB/CDA1 family (CDA1)	GM	No	polysaccharide deacetylase family protein	K21478,K11931	CE4
OG0000178	COG0726	Peptidoglycan/xylan/chitin deacetylase, PgdA/NodB/CDA1 family (CDA1)	GM	No	polysaccharide deacetylase family protein	K22278	CE4
OG0000814	COG1575	1,4-dihydroxy-2-naphthoate polyprenyltransferase (MenA)	H	No	1,4-dihydroxy-2-naphthoate octaprenyltransferase	K02548
OG0000961	COG0447	1,4-Dihydroxy-2-naphthoyl-CoA synthase (MenB)	H	No	1,4-dihydroxy-2-naphthoyl-CoA synthase	K01661,K01692
OG0001819	COG2227	2-polyprenyl-3-methyl-5-hydroxy-6-metoxy-1,4-benzoquinol methylase (UbiG)	H	No	2-polyprenyl-3-methyl-5-hydroxy-6-metoxy-1,4-benzoquinol methylase (UbiG)	K15257
OG0000927	COG1165	2-succinyl-5-enolpyruvyl-6-hydroxy-3-cyclohexene-1-carboxylate synthase (MenD)	H	No	2-succinyl-5-enolpyruvyl-6-hydroxy-3-cyclohexene-1-carboxylic-acid synthase	K02551
OG0000277	COG0108	3,4-dihydroxy-2-butanone 4-phosphate synthase (RibB)	H	No	bifunctional 3,4-dihydroxy-2-butanone-4-phosphate synthase/GTP cyclohydrolase II	K14652,K01497
OG0000781	COG0422	4-amino-2-methyl-5-hydroxymethylpyrimidine (HMP) synthase ThiC (ThiC)	H	No	phosphomethylpyrimidine synthase ThiC	K03147
OG0000255	COG1995	4-hydroxy-L-threonine phosphate dehydrogenase PdxA (PdxA)	H	No	4-hydroxythreonine-4-phosphate dehydrogenase PdxA
OG0001509	COG0382	4-hydroxybenzoate polyprenyltransferase (UbiA)	H	No	4-hydroxybenzoate polyprenyltransferase (UbiA)
OG0000593	COG0212	5-formyltetrahydrofolate cyclo-ligase (FAU1)	H	No	5-formyltetrahydrofolate cyclo-ligase	K01934
OG0000736	COG0190	5,10-methylene-tetrahydrofolate dehydrogenase/Methenyl tetrahydrofolate cyclohydrolase (FolD)	H	No	bifunctional methylenetetrahydrofolate dehydrogenase/methenyltetrahydrofolate cyclohydrolase FolD	K01491
OG0001108	COG0720	6-pyruvoyl-tetrahydropterin synthase (QueD)	H	Yes	6-carboxytetrahydropterin synthase	K01737
OG0000787	COG0054	6,7-dimethyl-8-ribityllumazine synthase (Riboflavin synthase beta chain) (RibE)	H	No	6,7-dimethyl-8-ribityllumazine synthase	K00794
OG0000060	COG0156	7-keto-8-aminopelargonate synthetase or related enzyme (BioF)	H	No	glycine C-acetyltransferase	K00639
OG0000448	COG0801	7,8-dihydro-6-hydroxymethylpterin pyrophosphokinase (folate biosynthesis) (FolK)	H	No	2-amino-4-hydroxy-6-hydroxymethyldihydropteridine diphosphokinase	K00950
OG0001232	COG0161	Adenosylmethionine-8-amino-7-oxononanoate aminotransferase (BioA)	H	No	adenosylmethionine--8-amino-7-oxononanoate transaminase
OG0000480	COG0853	Aspartate 1-decarboxylase (PanD)	H	No	aspartate 1-decarboxylase	K01579
OG0000637	COG0029	Aspartate oxidase (NadB)	H	No	L-aspartate oxidase	K00278
OG0001359	COG0502	Biotin synthase or related enzyme (BioB)	H	No	biotin synthase BioB	K01012
OG0001521	COG0502	Biotin synthase or related enzyme (BioB)	H	No	2-iminoacetate synthase ThiH	K03150
OG0000631	COG0340	Biotin-(acetyl-CoA carboxylase) ligase (BirA2)	H	No	Biotin-(acetyl-CoA carboxylase) ligase (BirA2)	K03524
OG0001416	COG2096	Cob(II)alamin adenosyltransferase (PduO)	H	No	cob(I)yrinic acid a,c-diamide adenosyltransferase	K00798
OG0001980	COG1270	Cobalamin biosynthesis protein CobD/CbiB (CbiB)	H	Yes	adenosylcobinamide-phosphate synthase CbiB	K02227
OG0001791	COG0368	Cobalamin synthase CobS (adenosylcobinamide-GDP ribazoletransferase) (CobS)	H	Yes	Cobalamin synthase CobS (adenosylcobinamide-GDP ribazoletransferase) (CobS)	K02233
OG0001802	COG1797	Cobyrinic acid a,c-diamide synthase (CobB)	H	Yes	cobyrinate a,c-diamide synthase	K02224,K18554
OG0000179	COG0635	Coproporphyrinogen-III oxidase HemN (oxygen-independent) or related Fe-S oxidoreductase (HemN)	H	No	Coproporphyrinogen-III oxidase HemN (oxygen-independent) or related Fe-S oxidoreductase (HemN)	K02495
OG0001569	COG1641	CTP-dependent cyclometallase, nickel-pincer nucleotide (NPN) cofactor biosynthesis (LarC)	H	No	nickel pincer cofactor biosynthesis protein LarC	K09121
OG0000491	COG0113	Delta-aminolevulinic acid dehydratase, porphobilinogen synthase (HemB)	H	No	porphobilinogen synthase	K01698
OG0000564	COG0132	Dethiobiotin synthetase (BioD)	H	No	dethiobiotin synthase	K01935
OG0000381	COG0262	Dihydrofolate reductase (FolA)	H	No	dihydrofolate reductase	K00287
OG0000941	COG0294	Dihydropteroate synthase (FolP)	H	No	dihydropteroate synthase	K00796
OG0001785	COG0619	ECF-type transporter transmembrane protein EcfT (EcfT)	H	Yes	energy-coupling factor transporter transmembrane component T
OG0000803	COG0196	FAD synthase (RibF)	H	No	riboflavin biosynthesis protein RibF	K11753
OG0000909	COG0285	Folylpolyglutamate synthase/Dihydropteroate synthase (FolC)	H	No	folylpolyglutamate synthase/dihydrofolate synthase family protein	K11754
OG0000220	COG0142	Geranylgeranyl pyrophosphate synthase (IspA)	H	No	Geranylgeranyl pyrophosphate synthase (IspA)
OG0000476	COG0142	Geranylgeranyl pyrophosphate synthase (IspA)	H	No	polyprenyl synthetase family protein
OG0000629	COG0373	Glutamyl-tRNA reductase (HemA)	H	No	glutamyl-tRNA reductase	K02492
OG0000893	COG1469	GTP cyclohydrolase FolE2 (FolE2)	H	No	GTP cyclohydrolase FolE2	K09007
OG0000834	COG0351	Hydroxymethylpyrimidine/phosphomethylpyrimidine kinase (ThiD)	H	No	bifunctional hydroxymethylpyrimidine kinase/phosphomethylpyrimidine kinase
OG0000447	COG0413	Ketopantoate hydroxymethyltransferase (PanB)	H	No	3-methyl-2-oxobutanoate hydroxymethyltransferase	K00606
OG0000726	COG1893	Ketopantoate reductase (PanE)	H	No	2-dehydropantoate 2-reductase	K00077
OG0000789	COG0320	Lipoate synthase (LipA)	H	No	lipoyl synthase	K03644
OG0000509	COG0095	Lipoate-protein ligase A (LplA)	H	No	hypothetical protein
OG0001470	COG0321	Lipoate-protein ligase B (LipB)	H	No	lipoyl(octanoyl) transferase LipB	K03801
OG0001520	COG0476	Molybdopterin or thiamine biosynthesis adenylyltransferase (ThiF)	H	No	HesA/MoeB/ThiF family protein	K21147,K21029
OG0000482	COG0061	NAD kinase (NadK)	H	No	NAD kinase (NadK)	K00858
OG0001792	COG2038	NaMN:DMB phosphoribosyltransferase (CobT)	H	Yes	nicotinate-nucleotide--dimethylbenzimidazole phosphoribosyltransferase	K00768
OG0000479	COG0171	NH3-dependent NAD+ synthetase (NadE)	H	No	NAD(+) synthase
OG0000762	COG1546	Nicotinamide mononucleotide (NMN) deamidase PncC (PncC)	H	No	competence/damage-inducible protein A	K03742,K03743
OG0000214	COG1057	Nicotinate-nucleotide adenylyltransferase NadD (NadD)	H	No	TonB-dependent receptor
OG0000992	COG1057	Nicotinate-nucleotide adenylyltransferase NadD (NadD)	H	No	nicotinate (nicotinamide) nucleotide adenylyltransferase	K00969
OG0000297	COG0157	Nicotinate-nucleotide pyrophosphorylase (NadC)	H	No	carboxylating nicotinate-nucleotide diphosphorylase	K00767
OG0000767	COG0602	Organic radical activating enzyme NrdG/QueE (QueE)	H	No	7-carboxy-7-deazaguanine synthase QueE	K10026
OG0000993	COG4206	Outer membrane cobalamin receptor protein BtuB (BtuB)	H	No	TonB-dependent receptor	K02014
OG0000638	COG0414	Panthothenate synthetase (PanC)	H	No	pantoate--beta-alanine ligase	K01918
OG0000880	COG1521	Pantothenate kinase type III (CoaX)	H	No	type III pantothenate kinase	K03525
OG0000693	COG0111	Phosphoglycerate dehydrogenase or related dehydrogenase (SerA)	H	No	3-phosphoglycerate dehydrogenase family protein	K00058
OG0000513	COG0669	Phosphopantetheine adenylyltransferase (CoaD)	H	No	pantetheine-phosphate adenylyltransferase	K00954
OG0000456	COG0452	Phosphopantothenoylcysteine synthetase/decarboxylase CoaBC (CoaBC)	H	No	flavoprotein
OG0000524	COG0452	Phosphopantothenoylcysteine synthetase/decarboxylase CoaBC (CoaBC)	H	No	bifunctional phosphopantothenoylcysteine decarboxylase/phosphopantothenate--cysteine ligase CoaBC	K13038
OG0000630	COG0181	Porphobilinogen deaminase (HemC)	H	No	hydroxymethylbilane synthase	K01749
OG0000877	COG0327	Putative GTP cyclohydrolase 1 type 2, NIF3 family (NIF3)	H	No	Nif3-like dinuclear metal center hexameric protein
OG0000605	COG0325	Pyridoxal 5'-phosphate homeostasis protein YggS, UPF0001 family (YggS)	H	No	YggS family pyridoxal phosphate-dependent enzyme	K06997
OG0000750	COG0854	Pyridoxine 5'-phosphate synthase PdxJ (PdxJ)	H	No	pyridoxine 5'-phosphate synthase	K03474
OG0000954	COG0259	Pyridoxine/pyridoxamine 5'-phosphate oxidase (PdxH)	H	No	pyridoxamine 5'-phosphate oxidase	K00275
OG0000563	COG0379	Quinolinate synthase (NadA)	H	No	quinolinate synthase NadA	K03517
OG0000663	COG0117	Riboflavin biosynthesis protein RibD, pyrimidine deaminase domain (RibD1)	H	No	bifunctional diaminohydroxyphosphoribosylaminopyrimidine deaminase/5-amino-6-(5-phosphoribosylamino)uracil reductase RibD	K11752
OG0000619	COG0307	Riboflavin synthase alpha chain (RibC)	H	No	riboflavin synthase	K00793
OG0000395	COG0499	S-adenosylhomocysteine hydrolase (SAM1)	H	No	adenosylhomocysteinase	K01251
OG0001169	COG0499	S-adenosylhomocysteine hydrolase (SAM1)	H	Yes	hypothetical protein
OG0000199	COG0192	S-adenosylmethionine synthetase (MetK)	H	No	methionine adenosyltransferase	K00789
OG0001506	COG2104	Sulfur carrier protein ThiS (thiamine biosynthesis) (ThiS)	H	No	sulfur carrier protein ThiS	K03154
OG0000684	COG0611	Thiamine monophosphate kinase (ThiL)	H	No	thiamine-phosphate kinase	K00946
OG0000307	COG0352	Thiamine monophosphate synthase (ThiE)	H	No	PfkB family carbohydrate kinase	K00788
OG0000987	COG0352	Thiamine monophosphate synthase (ThiE)	H	No	PfkB family carbohydrate kinase
OG0001503	COG2022	Thiazole synthase ThiGH, ThiG subunit (thiamin biosynthesis) (ThiG)	H	No	thiazole synthase	K03149
OG0000854	COG0007	Uroporphyrinogen-III methylase (siroheme synthase) (CysG)	H	No	uroporphyrinogen-III C-methyltransferase	K01719
OG0000652	COG1154	Deoxyxylulose-5-phosphate synthase (Dxs)	HI	No	1-deoxy-D-xylulose-5-phosphate synthase	K01662
OG0001077	COG1477	FAD:protein FMN transferase ApbE (ApbE)	HO	No	FAD:protein FMN transferase	K03734
OG0001408	COG1169	Isochorismate synthase EntC (MenF)	HQ	No	chorismate-binding protein
OG0001637	COG1335	Nicotinamidase-related amidase (PncA)	HR	No	Nicotinamidase-related amidase (PncA)	K08281
OG0000050	COG0667	Pyridoxal reductase PdxI or related oxidoreductase, aldo/keto reductase family (PdxI)	HR	No	Pyridoxal reductase PdxI or related oxidoreductase, aldo/keto reductase family (PdxI)	K07079
OG0000027	COG0204	1-acyl-sn-glycerol-3-phosphate acyltransferase (PlsC)	I	No	AMP-binding protein
OG0000037	COG0204	1-acyl-sn-glycerol-3-phosphate acyltransferase (PlsC)	I	No	MFS transporter	K05939,K00655,K01493
OG0000291	COG0204	1-acyl-sn-glycerol-3-phosphate acyltransferase (PlsC)	I	No	lysophospholipid acyltransferase family protein	K00655
OG0001090	COG0204	1-acyl-sn-glycerol-3-phosphate acyltransferase (PlsC)	I	No	GNAT family N-acyltransferase
OG0000433	COG0743	1-deoxy-D-xylulose 5-phosphate reductoisomerase (Dxr)	I	No	1-deoxy-D-xylulose-5-phosphate reductoisomerase	K00099
OG0000616	COG1211	2-C-methyl-D-erythritol 4-phosphate cytidylyltransferase (IspD)	I	No	2-C-methyl-D-erythritol 4-phosphate cytidylyltransferase
OG0000525	COG0245	2C-methyl-D-erythritol 2,4-cyclodiphosphate synthase (IspF)	I	No	2-C-methyl-D-erythritol 2,4-cyclodiphosphate synthase
OG0001660	COG2084	3-hydroxyisobutyrate dehydrogenase or related beta-hydroxyacid dehydrogenase (MmsB)	I	No	NAD(P)-dependent oxidoreductase	K00020
OG0000607	COG0764	3-hydroxymyristoyl/3-hydroxydecanoyl-(acyl carrier protein) dehydratase (FabA)	I	No	bifunctional UDP-3-O-	K16363,K02535,K02372	CE11
OG0000953	COG0332	3-oxoacyl-[acyl-carrier-protein] synthase III (FabH)	I	No	beta-ketoacyl-ACP synthase III	K00648
OG0000467	COG1947	4-diphosphocytidyl-2C-methyl-D-erythritol kinase (IspE)	I	No	4-(cytidine 5'-diphospho)-2-C-methyl-D-erythritol kinase	K00919
OG0000664	COG0821	4-hydroxy-3-methylbut-2-en-1-yl diphosphate synthase IspG/GcpE (IspG)	I	No	(E)-4-hydroxy-3-methylbut-2-enyl-diphosphate synthase	K03526,K07491
OG0000301	COG0761	4-Hydroxy-3-methylbut-2-enyl diphosphate reductase IspH (IspH)	I	No	4-hydroxy-3-methylbut-2-enyl diphosphate reductase	K03527
OG0000101	COG0657	Acetyl esterase/lipase (Aes)	I	Yes	glycoside hydrolase N-terminal domain-containing protein	K15923	GH95
OG0000112	COG0657	Acetyl esterase/lipase (Aes)	I	No	Acetyl esterase/lipase (Aes)
OG0001100	COG0657	Acetyl esterase/lipase (Aes)	I	No	GDSL-type esterase/lipase family protein
OG0001143	COG0183	Acetyl-CoA acetyltransferase (PaaJ)	I	No	bifunctional pyr operon transcriptional regulator/uracil phosphoribosyltransferase PyrR	K02825
OG0000337	COG4799	Acetyl-CoA carboxylase, carboxyltransferase component (MmdA)	I	No	acyl-CoA carboxylase subunit beta
OG0000774	COG0236	Acyl carrier protein (AcpP)	I	No	acyl carrier protein	K02078
OG0000515	COG0416	Acyl-ACP:phosphate acyltransferase (fatty acid/phospholipid biosynthesis) (PlsX)	I	No	phosphate acyltransferase PlsX	K03621
OG0001421	COG1607	Acyl-CoA hydrolase (YciA)	I	No	Acyl-CoA hydrolase (YciA)
OG0000665	COG0824	Acyl-CoA thioesterase FadM (FadM)	I	No	thioesterase family protein	K07107
OG0000951	COG0824	Acyl-CoA thioesterase FadM (FadM)	I	No	Acyl-CoA thioesterase FadM (FadM)	K07107
OG0001266	COG0511	Biotin carboxyl carrier protein (AccB)	I	Yes	acetyl-CoA carboxylase biotin carboxyl carrier protein subunit
OG0001223	COG0623	Enoyl-[acyl-carrier-protein] reductase FabI (FabI)	I	Yes	enoyl-ACP reductase	K00208
OG0001469	COG2267	Lysophospholipase, alpha-beta hydrolase superfamily (PldB)	I	No	alpha/beta fold hydrolase
OG0000455	COG0331	Malonyl CoA-acyl carrier protein transacylase (FabD)	I	No	ACP S-malonyltransferase	K00645
OG0001799	COG1884	Methylmalonyl-CoA mutase, N-terminal domain/subunit (Sbm)	I	Yes	methylmalonyl-CoA mutase family protein
OG0001800	COG1884	Methylmalonyl-CoA mutase, N-terminal domain/subunit (Sbm)	I	Yes	methylmalonyl-CoA mutase	K01847
OG0000014	COG1028	NAD(P)-dependent dehydrogenase, short-chain alcohol dehydrogenase family (FabG)	I	No	3-oxoacyl-[acyl-carrier-protein] reductase	K00059
OG0001353	COG1028	NAD(P)-dependent dehydrogenase, short-chain alcohol dehydrogenase family (FabG)	I	No	SDR family oxidoreductase
OG0001595	COG1028	NAD(P)-dependent dehydrogenase, short-chain alcohol dehydrogenase family (FabG)	I	No	SDR family oxidoreductase
OG0001414	COG0318	O-succinylbenzoic acid-CoA ligase MenE or related acyl-CoA synthetase (AMP-forming) (MenE/FadK)	I	No	AMP-binding protein
OG0000628	COG0558	Phosphatidylglycerophosphate synthase (PgsA)	I	No	CDP-diacylglycerol--glycerol-3-phosphate 3-phosphatidyltransferase	K00995
OG0000914	COG0688	Phosphatidylserine decarboxylase (Psd)	I	No	phosphatidylserine decarboxylase	K01613
OG0000431	COG1183	Phosphatidylserine synthase (PssA)	I	No	CDP-diacylglycerol--serine O-phosphatidyltransferase	K17103
OG0000746	COG1502	Phosphatidylserine/phosphatidylglycerophosphate/cardiolipin synthase (Cls)	I	No	cardiolipin synthase	K06131
OG0000425	COG0344	Phospholipid biosynthesis protein PlsY, probable glycerol-3-phosphate acyltransferase (PlsY)	I	No	glycerol-3-phosphate 1-O-acyltransferase PlsY	K08591
OG0000584	COG1562	Phytoene/squalene synthetase (ERG9)	I	No	phytoene/squalene synthase family protein	K02291
OG0000748	COG1562	Phytoene/squalene synthetase (ERG9)	I	No	squalene/phytoene synthase family protein	K00801
OG0001145	COG1657	Terpene cyclase SqhC (SqhC)	I	No	hypothetical protein
OG0001468	COG1657	Terpene cyclase SqhC (SqhC)	I	No	Terpene cyclase SqhC (SqhC)
OG0001514	COG1657	Terpene cyclase SqhC (SqhC)	I	No	terpene cyclase/mutase family protein
OG0000102	COG1075	Triacylglycerol esterase/lipase EstA, alpha/beta hydrolase fold (EstA)	I	No	alpha/beta hydrolase	K01046
OG0000634	COG1968	Undecaprenyl pyrophosphate phosphatase (UppP)	I	No	undecaprenyl-diphosphate phosphatase	K06153
OG0000402	COG0020	Undecaprenyl pyrophosphate synthase (UppS)	I	No	isoprenyl transferase	K00806
OG0000507	COG0304	3-oxoacyl-(acyl-carrier-protein) synthase (FabB)	IQ	No	beta-ketoacyl-ACP synthase II	K09458
OG0000867	COG1597	Phosphatidylglycerol kinase, diacylglycerol kinase family (LCB5)	IR	No	diacylglycerol kinase family protein	K07029
OG0000019	COG3240	Phospholipase/lecithinase/hemolysin	IR	Yes	autotransporter outer membrane beta-barrel domain-containing protein
OG0000753	COG0030	16S rRNA A1518 and A1519 N6-dimethyltransferase RsmA/KsgA/DIM1 (may also have DNA glycosylase/AP lyase activity) (RsmA)	J	No	16S rRNA (adenine(1518)-N(6)/adenine(1519)-N(6))-dimethyltransferase RsmA	K02528,K01823
OG0000501	COG0313	16S rRNA C1402 (ribose-2'-O) methylase RsmI (RsmI)	J	No	16S rRNA (cytidine(1402)-2'-O)-methyltransferase	K07056
OG0000543	COG0275	16S rRNA C1402 N4-methylase RsmH (RmsH)	J	No	16S rRNA (cytosine(1402)-N(4))-methyltransferase RsmH
OG0000770	COG0144	16S rRNA C967 or C1407 C5-methylase, RsmB/RsmF family (RsmB)	J	No	transcription antitermination factor NusB	K03500
OG0001174	COG0144	16S rRNA C967 or C1407 C5-methylase, RsmB/RsmF family (RsmB)	J	Yes	hypothetical protein
OG0000302	COG0742	16S rRNA G966 N2-methylase RsmD (RsmD)	J	No	16S rRNA (guanine(966)-N(2))-methyltransferase RsmD	K08316
OG0000323	COG1385	16S rRNA U1498 N3-methylase RsmE (RsmE)	J	No	16S rRNA (uracil(1498)-N(3))-methyltransferase	K09761
OG0000514	COG1399	23S rRNA accumulation protein YceD (essential in plants, uncharacterized in bacteria) (YceD)	J	No	hypothetical protein	K07040
OG0000592	COG0826	23S rRNA C2501 and tRNA U34 5'-hydroxylation protein RlhA/YrrN/YrrO, U32 peptidase family (RlhA)	J	No	DUF3656 domain-containing protein	K08303
OG0001125	COG0826	23S rRNA C2501 and tRNA U34 5'-hydroxylation protein RlhA/YrrN/YrrO, U32 peptidase family (RlhA)	J	Yes	peptidase U32 family protein
OG0000459	COG1092	23S rRNA G2069 N7-methylase RlmK or C1962 C5-methylase RlmI (RlmK)	J	No	class I SAM-dependent rRNA methyltransferase	K06969
OG0000732	COG1092	23S rRNA G2069 N7-methylase RlmK or C1962 C5-methylase RlmI (RlmK)	J	No	class I SAM-dependent rRNA methyltransferase	K06969
OG0000759	COG1092	23S rRNA G2069 N7-methylase RlmK or C1962 C5-methylase RlmI (RlmK)	J	No	class I SAM-dependent methyltransferase	K06969
OG0000404	COG1576	23S rRNA pseudoU1915 N3-methylase RlmH (RlmH)	J	No	23S rRNA (pseudouridine(1915)-N(3))-methyltransferase RlmH	K00783
OG0000666	COG3481	3'-5' exoribonuclease YhaM, can participate in 23S rRNA maturation, HD superfamily (YhaM)	J	No	HD domain-containing protein	K03698
OG0000434	COG2262	50S ribosomal subunit-associated GTPase HflX (HflX)	J	No	GTPase HflX	K03665
OG0000842	COG0603	7-cyano-7-deazaguanine synthase (queuosine biosynthesis) (QueC)	J	No	7-cyano-7-deazaguanine synthase QueC	K06920
OG0000330	COG0820	Adenine C2-methylase RlmN of 23S rRNA A2503 and tRNA A37 (RlmN)	J	No	23S rRNA (adenine(2503)-C(2))-methyltransferase RlmN	K06941
OG0000643	COG0013	Alanyl-tRNA synthetase (AlaS)	J	No	alanine--tRNA ligase	K01872
OG0000481	COG0018	Arginyl-tRNA synthetase (ArgS)	J	No	arginine--tRNA ligase	K01887
OG0000276	COG0154	Asp-tRNAAsn/Glu-tRNAGln amidotransferase A subunit or related amidase (GatA)	J	No	Asp-tRNA(Asn)/Glu-tRNA(Gln) amidotransferase subunit GatA	K02433,K01426
OG0000324	COG0064	Asp-tRNAAsn/Glu-tRNAGln amidotransferase B subunit (GatB)	J	No	Asp-tRNA(Asn)/Glu-tRNA(Gln) amidotransferase subunit GatB	K02434
OG0000483	COG0721	Asp-tRNAAsn/Glu-tRNAGln amidotransferase C subunit (GatC)	J	No	Asp-tRNA(Asn)/Glu-tRNA(Gln) amidotransferase subunit GatC	K02435
OG0000493	COG0173	Aspartyl-tRNA synthetase (AspS)	J	No	aspartate--tRNA ligase	K01876
OG0000527	COG0017	Aspartyl/asparaginyl-tRNA synthetase (AsnS)	J	No	asparagine--tRNA ligase	K01893
OG0000492	COG0215	Cysteinyl-tRNA synthetase (CysS)	J	No	cysteine--tRNA ligase	K01883
OG0001596	COG1490	D-aminoacyl-tRNA deacylase (Dtd)	J	No	D-aminoacyl-tRNA deacylase	K07560
OG0000576	COG1160	Double Era-like domain GTPase Der (Der)	J	No	ribosome biogenesis GTPase Der	K03977
OG0000988	COG1600	Epoxyqueuosine reductase QueG (queuosine biosynthesis) (QueG)	J	No	tRNA epoxyqueuosine(34) reductase QueG	K18979
OG0000219	COG0008	Glutamyl- or glutaminyl-tRNA synthetase (GlnS)	J	No	glutamine--tRNA ligase/YqeY domain fusion protein	K01886,K14652,K01497
OG0000331	COG0008	Glutamyl- or glutaminyl-tRNA synthetase (GlnS)	J	No	tRNA glutamyl-Q(34) synthetase GluQRS	K01894
OG0000587	COG0008	Glutamyl- or glutaminyl-tRNA synthetase (GlnS)	J	No	glutamate--tRNA ligase
OG0000738	COG0423	Glycyl-tRNA synthetase, class II (GRS1)	J	No	glycine--tRNA ligase	K01880
OG0000517	COG0124	Histidyl-tRNA synthetase (HisS)	J	No	histidine--tRNA ligase	K01892
OG0000566	COG1643	HrpA-like RNA helicase (HrpA)	J	No	ATP-dependent RNA helicase HrpA	K03578
OG0000805	COG1643	HrpA-like RNA helicase (HrpA)	J	No	ATP-dependent helicase HrpB	K03579
OG0000511	COG0060	Isoleucyl-tRNA synthetase (IleS)	J	No	isoleucine--tRNA ligase	K01870
OG0000546	COG0495	Leucyl-tRNA synthetase (LeuS)	J	No	leucine--tRNA ligase	K01869,K07491
OG0000833	COG1190	Lysyl-tRNA synthetase (class II) (LysU)	J	No	lysine--tRNA ligase	K04567
OG0000567	COG0024	Methionine aminopeptidase (Map)	J	No	type I methionyl aminopeptidase	K01265
OG0000334	COG0223	Methionyl-tRNA formyltransferase (Fmt)	J	No	methionyl-tRNA formyltransferase	K00604
OG0000613	COG0143	Methionyl-tRNA synthetase (MetG)	J	No	methionine--tRNA ligase	K01874
OG0000883	COG2001	MraZ, DNA-binding transcriptional regulator and inhibitor of RsmH methyltransferase activity (MraZ)	J	No	MraZ, DNA-binding transcriptional regulator and inhibitor of RsmH methyltransferase activity (MraZ)	K03925
OG0000972	COG0780	NADPH-dependent 7-cyano-7-deazaguanine reductase QueF, C-terminal domain, T-fold superfamily (QueFC)	J	No	preQ(1) synthase	K09457
OG0000117	COG0242	Peptide deformylase (Def)	J	No	peptide deformylase	K01462
OG0000353	COG0193	Peptidyl-tRNA hydrolase (Pth)	J	No	aminoacyl-tRNA hydrolase	K01056
OG0000423	COG0016	Phenylalanyl-tRNA synthetase alpha subunit (PheS)	J	No	phenylalanine--tRNA ligase subunit alpha	K01889
OG0000740	COG0072	Phenylalanyl-tRNA synthetase beta subunit (PheT)	J	No	phenylalanine--tRNA ligase subunit beta	K01890
OG0000495	COG1185	Polyribonucleotide nucleotidyltransferase (polynucleotide phosphorylase) (Pnp)	J	No	polyribonucleotide nucleotidyltransferase	K00962
OG0000933	COG1189	Predicted rRNA methylase YqxC, contains S4 and FtsJ domains (YqxC)	J	No	TlyA family RNA methyltransferase	K06442
OG0000363	COG0442	Prolyl-tRNA synthetase (ProS)	J	No	proline--tRNA ligase	K01881
OG0000377	COG1186	Protein chain release factor PrfB (PrfB)	J	No	peptide chain release factor 2	K02836
OG0001094	COG1186	Protein chain release factor PrfB (PrfB)	J	No	peptide chain release factor-like protein	K23498
OG0000737	COG0216	Protein chain release factor RF1 (PrfA)	J	No	peptide chain release factor 1	K02835
OG0000229	COG0564	Pseudouridine synthase RluA, 23S rRNA- or tRNA-specific (RluA)	J	No	pseudouridine synthase
OG0000296	COG0564	Pseudouridine synthase RluA, 23S rRNA- or tRNA-specific (RluA)	J	No	RluA family pseudouridine synthase	K06180
OG0000196	COG1187	Pseudouridylate synthase RsuA, specific for 16S rRNA U516 and 23S rRNA U2605 (RsuA)	J	No	pseudouridine synthase
OG0001188	COG1187	Pseudouridylate synthase RsuA, specific for 16S rRNA U516 and 23S rRNA U2605 (RsuA)	J	No	pseudouridine synthase
OG0000673	COG0343	Queuine/archaeosine tRNA-ribosyltransferase (Tgt)	J	No	tRNA guanosine(34) transglycosylase Tgt	K00773
OG0000392	COG0349	Ribonuclease D (Rnd)	J	No	ribonuclease D	K03684
OG0000792	COG1530	Ribonuclease G or E (CafA)	J	No	Rne/Rng family ribonuclease	K08301
OG0000376	COG0689	Ribonuclease PH (Rph)	J	No	ribonuclease PH	K00989
OG0000981	COG0081	Ribosomal protein L1 (RplA)	J	No	50S ribosomal protein L1	K02863
OG0000980	COG0244	Ribosomal protein L10 (RplJ)	J	No	50S ribosomal protein L10	K02864
OG0000982	COG0080	Ribosomal protein L11 (RplK)	J	No	50S ribosomal protein L11	K02867
OG0000799	COG2264	Ribosomal protein L11 methylase PrmA (PrmA)	J	No	50S ribosomal protein L11 methyltransferase	K02687
OG0000490	COG0102	Ribosomal protein L13 (RplM)	J	No	50S ribosomal protein L13	K02871
OG0000963	COG0093	Ribosomal protein L14 (RplN)	J	No	50S ribosomal protein L14	K02874
OG0000819	COG0200	Ribosomal protein L15 (RplO)	J	No	50S ribosomal protein L15	K02876
OG0000964	COG0197	Ribosomal protein L16/L10AE (RplP)	J	No	50S ribosomal protein L16	K02878
OG0000443	COG0203	Ribosomal protein L17 (RplQ)	J	No	50S ribosomal protein L17	K02879
OG0000820	COG0256	Ribosomal protein L18 (RplR)	J	No	50S ribosomal protein L18	K02881
OG0000526	COG0335	Ribosomal protein L19 (RplS)	J	No	50S ribosomal protein L19	K02884
OG0001041	COG0090	Ribosomal protein L2 (RplB)	J	No	50S ribosomal protein L2	K02886
OG0000424	COG0292	Ribosomal protein L20 (RplT)	J	No	50S ribosomal protein L20	K02887
OG0000617	COG0261	Ribosomal protein L21 (RplU)	J	No	50S ribosomal protein L21	K02888
OG0001038	COG0091	Ribosomal protein L22 (RplV)	J	No	50S ribosomal protein L22	K02890
OG0001042	COG0089	Ribosomal protein L23 (RplW)	J	No	50S ribosomal protein L23	K02892
OG0000572	COG0198	Ribosomal protein L24 (RplX)	J	No	50S ribosomal protein L24	K02895
OG0000352	COG1825	Ribosomal protein L25 (general stress protein Ctc) (RplY)	J	No	Ribosomal protein L25 (general stress protein Ctc) (RplY)	K02897
OG0000849	COG0211	Ribosomal protein L27 (RpmA)	J	No	50S ribosomal protein L27	K02899,K16833
OG0000918	COG0227	Ribosomal protein L28 (RpmB)	J	No	50S ribosomal protein L28	K02902
OG0000823	COG0255	Ribosomal protein L29 (RpmC)	J	No	Ribosomal protein L29 (RpmC)	K02904
OG0000965	COG0087	Ribosomal protein L3 (RplC)	J	No	50S ribosomal protein L3	K02906
OG0000416	COG0254	Ribosomal protein L31 (RpmE)	J	No	type B 50S ribosomal protein L31	K02909
OG0001241	COG0333	Ribosomal protein L32 (RpmF)	J	No	50S ribosomal protein L32	K02911
OG0000843	COG0267	Ribosomal protein L33 (RpmG)	J	No	50S ribosomal protein L33	K02913
OG0001139	COG0230	Ribosomal protein L34 (RpmH)	J	No	50S ribosomal protein L34	K02914
OG0000741	COG0291	Ribosomal protein L35 (RpmI)	J	No	50S ribosomal protein L35	K02916
OG0001107	COG0257	Ribosomal protein L36 (RpmJ)	J	No	type B 50S ribosomal protein L36	K02919
OG0001389	COG2126	Ribosomal protein L37E (RPL37A)	J	No	ion transporter	K10716
OG0001043	COG0088	Ribosomal protein L4 (RplD)	J	No	50S ribosomal protein L4	K02926
OG0000571	COG0094	Ribosomal protein L5 (RplE)	J	No	50S ribosomal protein L5	K02931
OG0000821	COG0097	Ribosomal protein L6P/L9E (RplF)	J	No	50S ribosomal protein L6	K02933
OG0001053	COG0222	Ribosomal protein L7/L12 (RplL)	J	No	50S ribosomal protein L7/L12	K02935
OG0000558	COG0359	Ribosomal protein L9 (RplI)	J	No	50S ribosomal protein L9	K02939
OG0000359	COG0539	Ribosomal protein S1 (RpsA)	J	No	30S ribosomal protein S1	K02945
OG0000824	COG0051	Ribosomal protein S10 (RpsJ)	J	No	30S ribosomal protein S10	K02946
OG0000828	COG0100	Ribosomal protein S11 (RpsK)	J	No	30S ribosomal protein S11	K02948
OG0000575	COG0048	Ribosomal protein S12 (RpsL)	J	No	30S ribosomal protein S12	K02950
OG0000829	COG0099	Ribosomal protein S13 (RpsM)	J	No	30S ribosomal protein S13	K02952
OG0000962	COG0199	Ribosomal protein S14 (RpsN)	J	No	30S ribosomal protein S14	K02954
OG0000947	COG0184	Ribosomal protein S15P/S13E (RpsO)	J	No	30S ribosomal protein S15	K02956
OG0000881	COG0228	Ribosomal protein S16 (RpsP)	J	No	30S ribosomal protein S16	K02959
OG0000822	COG0186	Ribosomal protein S17 (RpsQ)	J	No	30S ribosomal protein S17	K02961
OG0000611	COG0238	Ribosomal protein S18 (RpsR)	J	No	30S ribosomal protein S18
OG0001040	COG0185	Ribosomal protein S19 (RpsS)	J	No	30S ribosomal protein S19	K02965
OG0000364	COG0052	Ribosomal protein S2 (RpsB)	J	No	30S ribosomal protein S2	K02967
OG0000847	COG0268	Ribosomal protein S20 (RpsT)	J	No	30S ribosomal protein S20	K02968
OG0000725	COG0828	Ribosomal protein S21 (RpsU)	J	No	30S ribosomal protein S21	K02970
OG0001037	COG0092	Ribosomal protein S3 (RpsC)	J	No	30S ribosomal protein S3	K02982
OG0000827	COG0522	Ribosomal protein S4 or related protein (RpsD)	J	No	30S ribosomal protein S4	K02986
OG0000569	COG0098	Ribosomal protein S5 (RpsE)	J	No	30S ribosomal protein S5	K02988
OG0000354	COG0360	Ribosomal protein S6 (RpsF)	J	No	30S ribosomal protein S6	K02990
OG0000574	COG0049	Ribosomal protein S7 (RpsG)	J	No	30S ribosomal protein S7	K02992
OG0000570	COG0096	Ribosomal protein S8 (RpsH)	J	No	30S ribosomal protein S8	K02994
OG0000489	COG0103	Ribosomal protein S9 (RpsI)	J	No	30S ribosomal protein S9	K02996
OG0000460	COG0799	Ribosomal silencing factor RsfS, regulates association of 30S and 50S subunits (RsfS)	J	No	ribosome silencing factor	K09710
OG0000394	COG1162	Ribosome biogenesis GTPase RsgA (RsgA)	J	No	ribosome small subunit-dependent GTPase A	K06949
OG0000362	COG0233	Ribosome recycling factor (Frr)	J	No	ribosome recycling factor	K02838
OG0000465	COG1544	Ribosome-associated translation inhibitor RaiA (RaiA)	J	No	ribosome-associated translation inhibitor RaiA	K05808
OG0000659	COG0012	Ribosome-binding ATPase YchF, GTP1/OBG family (GTP1)	J	No	redox-regulated ATPase YchF	K06942
OG0000532	COG0858	Ribosome-binding factor RbfA (RbfA)	J	No	30S ribosome-binding factor RbfA	K02834
OG0000642	COG1236	RNA processing exonuclease, beta-lactamase fold, Cft2 family (YSH1)	J	No	MBL fold metallo-hydrolase
OG0001032	COG1236	RNA processing exonuclease, beta-lactamase fold, Cft2 family (YSH1)	J	No	MBL fold metallo-hydrolase	K07576
OG0000068	COG0724	RNA recognition motif (RRM) domain (RRM)	J	No	RNA-binding protein
OG0001148	COG1690	RNA-splicing ligase RtcB, repairs tRNA damage (RtcB)	J	No	RNA-splicing ligase RtcB, repairs tRNA damage (RtcB)
OG0001078	COG0594	RNase P protein component (RnpA)	J	No	ribonuclease P protein component	K03536
OG0000400	COG0809	S-adenosylmethionine:tRNA-ribosyltransferase-isomerase (queuine synthetase) (QueA)	J	No	tRNA preQ1(34) S-adenosylmethionine ribosyltransferase-isomerase QueA	K07568
OG0000427	COG0172	Seryl-tRNA synthetase (SerS)	J	No	serine--tRNA ligase	K01875
OG0000778	COG0319	ssRNA-specific RNase YbeY, 16S rRNA maturation enzyme (YbeY)	J	No	rRNA maturation RNase YbeY	K07042
OG0000248	COG0441	Threonyl-tRNA synthetase (ThrS)	J	No	threonine--tRNA ligase	K01868
OG0000444	COG0481	Translation elongation factor EF-4, membrane-bound GTPase (LepA)	J	No	translation elongation factor 4	K03596
OG0000573	COG0480	Translation elongation factor EF-G, a GTPase (FusA)	J	No	elongation factor G	K02355
OG0000365	COG0264	Translation elongation factor EF-Ts (Tsf)	J	No	translation elongation factor Ts	K02357
OG0000985	COG0050	Translation elongation factor EF-Tu, a GTPase (TufA)	J	No	elongation factor Tu	K02358
OG0000835	COG0231	Translation elongation factor P (EF-P)/translation initiation factor 5A (eIF-5A) (Efp)	J	No	elongation factor P	K02356
OG0000866	COG0361	Translation initiation factor IF-1 (InfA)	J	No	translation initiation factor IF-1	K02518
OG0001046	COG0361	Translation initiation factor IF-1 (InfA)	J	No	Translation initiation factor IF-1 (InfA)
OG0000804	COG0532	Translation initiation factor IF-2, a GTPase (InfB)	J	No	translation initiation factor IF-2	K02519
OG0000399	COG0290	Translation initiation factor IF-3 (InfC)	J	No	translation initiation factor IF-3	K02520
OG0000998	COG1720	tRNA (Thr-GGU) A37 N6-methylase (TrmO)	J	No	tRNA (N6-threonylcarbamoyladenosine(37)-N6)-methyltransferase TrmO	K22900
OG0000333	COG0621	tRNA A37 methylthiotransferase MiaB (MiaB)	J	No	tRNA (N6-isopentenyl adenosine(37)-C2)-methylthiotransferase MiaB	K06168,K03215
OG0001047	COG0621	tRNA A37 methylthiotransferase MiaB (MiaB)	J	No	30S ribosomal protein S12 methylthiotransferase RimO	K14441
OG0000582	COG0324	tRNA A37 N6-isopentenylltransferase MiaA (MiaA)	J	No	tRNA (adenosine(37)-N6)-dimethylallyltransferase MiaA	K00791
OG0000859	COG0802	tRNA A37 threonylcarbamoyladenosine biosynthesis protein TsaE (TsaE)	J	No	tRNA (adenosine(37)-N6)-threonylcarbamoyltransferase complex ATPase subunit type 1 TsaE	K06925
OG0000995	COG1179	tRNA A37 threonylcarbamoyladenosine dehydratase (TcdA)	J	No	tRNA threonylcarbamoyladenosine dehydratase	K22132
OG0000858	COG1214	tRNA A37 threonylcarbamoyladenosine modification protein TsaB (TsaB)	J	No	tRNA (adenosine(37)-N6)-threonylcarbamoyltransferase complex dimerization subunit type 1 TsaB	K14742
OG0000639	COG0009	tRNA A37 threonylcarbamoyladenosine synthetase subunit TsaC/SUA5/YrdC (TsaC)	J	No	L-threonylcarbamoyladenylate synthase	K07566
OG0000646	COG0533	tRNA A37 threonylcarbamoyltransferase TsaD (TsaD)	J	No	tRNA (adenosine(37)-N6)-threonylcarbamoyltransferase complex transferase subunit TsaD	K25706
OG0001465	COG2519	tRNA A58 N-methylase Trm61 (Gcd14)	J	No	class I SAM-dependent methyltransferase
OG0000711	COG0566	tRNA G18 (ribose-2'-O)-methylase SpoU (SpoU)	J	No	tRNA G18 (ribose-2'-O)-methylase SpoU (SpoU)
OG0000713	COG0336	tRNA G37 N-methylase TrmD (TrmD)	J	No	tRNA (guanosine(37)-N1)-methyltransferase TrmD	K00554
OG0000314	COG0220	tRNA G46 N7-methylase TrmB (TrmB)	J	No	tRNA (guanosine(46)-N7)-methyltransferase TrmB	K03439
OG0000522	COG0617	tRNA nucleotidyltransferase/poly(A) polymerase (PcnB)	J	No	tRNA nucleotidyltransferase/poly(A) polymerase (PcnB)	K00970,K00974
OG0000557	COG0482	tRNA U34 2-thiouridine synthase MnmA/TrmU, contains the PP-loop ATPase domain (MnmA)	J	No	tRNA 2-thiouridine(34) synthase MnmA	K00566
OG0000322	COG0445	tRNA U34 5-carboxymethylaminomethyl modifying enzyme MnmG/GidA (MnmG)	J	No	tRNA uridine-5-carboxymethylaminomethyl(34) synthesis enzyme MnmG	K03495
OG0000797	COG0486	tRNA U34 5-carboxymethylaminomethyl modifying GTPase MnmE/TrmE (MnmE)	J	No	tRNA uridine-5-carboxymethylaminomethyl(34) synthesis GTPase MnmE	K03650
OG0000705	COG0101	tRNA U38,U39,U40 pseudouridine synthase TruA (TruA)	J	No	tRNA pseudouridine(38-40) synthase TruA	K06173
OG0000530	COG0130	tRNA U55 pseudouridine synthase TruB, may also work on U342 of tmRNA (TruB)	J	No	tRNA pseudouridine(55) synthase TruB	K03177
OG0000445	COG0042	tRNA-dihydrouridine synthase (DusA)	J	No	tRNA-dihydrouridine synthase
OG0000768	COG0042	tRNA-dihydrouridine synthase (DusA)	J	No	tRNA dihydrouridine synthase DusB	K05540
OG0000734	COG0590	tRNA(Arg) A34 adenosine deaminase TadA (TadA)	J	No	tRNA adenosine(34) deaminase TadA	K11991
OG0000930	COG0037	tRNA(Ile)-lysidine synthase TilS/MesJ (TilS)	J	No	tRNA lysidine(34) synthetase TilS	K04075
OG0000658	COG0219	tRNA(Leu) C34 or U34 (ribose-2'-O)-methylase TrmL, contains SPOUT domain (TrmL)	J	No	tRNA (cytidine(34)-2'-O)-methyltransferase	K03216
OG0000807	COG2265	tRNA/tmRNA/rRNA uracil-C5-methylase, TrmA/RlmC/RlmD family (TrmA)	J	No	class I SAM-dependent RNA methyltransferase	K03215
OG0000648	COG0180	Tryptophanyl-tRNA synthetase (TrpS)	J	No	tryptophan--tRNA ligase	K01867
OG0000844	COG0162	Tyrosyl-tRNA synthetase (TyrS)	J	No	tyrosine--tRNA ligase	K01866
OG0000355	COG0525	Valyl-tRNA synthetase (ValS)	J	No	valine--tRNA ligase	K01873
OG0000370	COG0816	YqgF/RuvX protein, pre-16S rRNA maturation RNase/Holliday junction resolvase/anti-termination factor (YqgF)	JLK	No	Holliday junction resolvase RuvX	K07447
OG0000308	COG1208	NDP-sugar pyrophosphorylase, includes eIF-2Bgamma, eIF-2Bepsilon, and LPS biosynthesis protein s (GCD1)	JM	No	sugar phosphate nucleotidyltransferase
OG0000919	COG1208	NDP-sugar pyrophosphorylase, includes eIF-2Bgamma, eIF-2Bepsilon, and LPS biosynthesis protein s (GCD1)	JM	No	hypothetical protein
OG0001456	COG1670	Protein N-acetyltransferase, RimJ/RimL family (RimL)	JO	No	Protein N-acetyltransferase, RimJ/RimL family (RimL)	K03790
OG0001562	COG2207	AraC-type DNA-binding domain and AraC-containing proteins (AraC)	K	No	AraC-type DNA-binding domain and AraC-containing proteins (AraC)
OG0000757	COG0718	DNA-binding nucleoid-associated protein YbaB/EfbC (YbaB)	K	No	YbaB/EbfC family nucleoid-associated protein	K09747
OG0000099	COG1309	DNA-binding protein, AcrR family, includes nucleoid occlusion protein SlmA (AcrR)	K	No	TetR family transcriptional regulator
OG0001460	COG1309	DNA-binding protein, AcrR family, includes nucleoid occlusion protein SlmA (AcrR)	K	No	DNA-binding protein, AcrR family, includes nucleoid occlusion protein SlmA (AcrR)
OG0001923	COG1309	DNA-binding protein, AcrR family, includes nucleoid occlusion protein SlmA (AcrR)	K	No	DNA-binding protein, AcrR family, includes nucleoid occlusion protein SlmA (AcrR)
OG0001130	COG3629	DNA-binding transcriptional regulator DnrI/AfsR/EmbR, SARP family, contains BTAD domain (DnrI)	K	No	DNA-binding transcriptional regulator DnrI/AfsR/EmbR, SARP family, contains BTAD domain (DnrI)
OG0001743	COG1510	DNA-binding transcriptional regulator GbsR, MarR family (GbsR)	K	No	MarR family transcriptional regulator
OG0001011	COG0640	DNA-binding transcriptional regulator, ArsR family (ArsR)	K	No	metalloregulator ArsR/SmtB family transcription factor
OG0000910	COG1802	DNA-binding transcriptional regulator, GntR family (GntR)	K	No	DNA-binding transcriptional regulator, GntR family (GntR)	K00375
OG0001354	COG1733	DNA-binding transcriptional regulator, HxlR family (HxlR)	K	No	helix-turn-helix domain-containing protein
OG0000177	COG1959	DNA-binding transcriptional regulator, IscR family (IscR)	K	No	DNA-binding transcriptional regulator, IscR family (IscR)
OG0001400	COG1609	DNA-binding transcriptional regulator, LacI/PurR family (PurR)	K	No	substrate-binding domain-containing protein
OG0000274	COG1522	DNA-binding transcriptional regulator, Lrp family (Lrp)	K	No	Lrp/AsnC family transcriptional regulator
OG0000948	COG1522	DNA-binding transcriptional regulator, Lrp family (Lrp)	K	No	Lrp/AsnC family transcriptional regulator
OG0000020	COG0583	DNA-binding transcriptional regulator, LysR family (LysR)	K	No	DNA-binding transcriptional regulator, LysR family (LysR)
OG0000211	COG1846	DNA-binding transcriptional regulator, MarR family (MarR)	K	No	MarR family transcriptional regulator
OG0000327	COG1846	DNA-binding transcriptional regulator, MarR family (MarR)	K	No	MarR family transcriptional regulator
OG0000520	COG1737	DNA-binding transcriptional regulator, MurR/RpiR family, contains HTH and SIS domains (RpiR)	K	No	KpsF/GutQ family sugar-phosphate isomerase	K06041
OG0000044	COG1595	DNA-directed RNA polymerase specialized sigma subunit, sigma24 family (RpoE)	K	No	sigma-70 family RNA polymerase sigma factor	K03088
OG0000155	COG1595	DNA-directed RNA polymerase specialized sigma subunit, sigma24 family (RpoE)	K	No	sigma-70 family RNA polymerase sigma factor	K03088
OG0000269	COG1595	DNA-directed RNA polymerase specialized sigma subunit, sigma24 family (RpoE)	K	No	sigma-70 family RNA polymerase sigma factor
OG0001014	COG1595	DNA-directed RNA polymerase specialized sigma subunit, sigma24 family (RpoE)	K	No	sigma-70 family RNA polymerase sigma factor	K03088
OG0000473	COG1508	DNA-directed RNA polymerase specialized sigma subunit, sigma54 homolog (RpoN)	K	No	RNA polymerase factor sigma-54	K03092
OG0000442	COG0202	DNA-directed RNA polymerase, alpha subunit/40 kD subunit (RpoA)	K	No	DNA-directed RNA polymerase subunit alpha	K03040
OG0001147	COG0085	DNA-directed RNA polymerase, beta subunit/140 kD subunit (RpoB)	K	No	DNA-directed RNA polymerase subunit beta	K03043
OG0001052	COG0086	DNA-directed RNA polymerase, beta' subunit/160 kD subunit (RpoC)	K	No	DNA-directed RNA polymerase subunit beta'	K03046
OG0000590	COG0568	DNA-directed RNA polymerase, sigma subunit (sigma70/sigma32) (RpoD)	K	No	RNA polymerase sigma factor RpoD	K03086
OG0000252	COG1758	DNA-directed RNA polymerase, subunit K/omega (RpoZ)	K	No	DNA-directed RNA polymerase subunit omega	K03060
OG0000228	COG0571	dsRNA-specific ribonuclease (Rnc)	K	No	ribonuclease III	K03685
OG0000845	COG0571	dsRNA-specific ribonuclease (Rnc)	K	No	hypothetical protein
OG0000751	COG0557	Exoribonuclease R (VacB)	K	No	VacB/RNase II family 3'-5' exoribonuclease	K12573
OG0000124	COG1321	Mn-dependent transcriptional regulator MntR, DtxR family (MntR)	K	No	DtxR family transcriptional regulator	K04758
OG0001666	COG2315	Predicted DNA-binding protein with �double-wing� structural motif, MmcQ/YjbR family (MmcQ)	K	No	MmcQ/YjbR family DNA-binding protein
OG0001588	COG1678	Putative transcriptional regulator, AlgH/UPF0301 family (AlgH)	K	No	YqgE/AlgH family protein	K07735
OG0000612	COG1734	RNA polymerase-binding transcription factor DksA (DksA)	K	No	TraR/DksA family transcriptional regulator	K06204
OG0000533	COG0195	Transcription antitermination factor NusA, contains S1 and KH domains (NusA)	K	No	transcription termination factor NusA	K02600
OG0000786	COG0781	Transcription antitermination protein NusB (NusB)	K	No	transcription antitermination factor NusB
OG0000944	COG0782	Transcription elongation factor, GreA/GreB family (GreA)	K	No	GreA/GreB family elongation factor
OG0000534	COG1158	Transcription termination factor Rho (Rho)	K	No	transcription termination factor Rho	K03628,K18189
OG0000721	COG1158	Transcription termination factor Rho (Rho)	K	No	transcription termination factor Rho	K03628,K00859
OG0000983	COG0250	Transcription termination/antitermination protein NusG (NusG)	K	No	transcription termination/antitermination protein NusG	K02601
OG0000502	COG1327	Transcriptional regulator NrdR, contains Zn-ribbon and ATP-cone domains (NrdR)	K	No	transcriptional regulator NrdR	K07738
OG0000696	COG1349	DNA-binding transcriptional regulator of sugar metabolism, DeoR/GlpR family (GlpR)	KG	No	DNA-binding transcriptional regulator of sugar metabolism, DeoR/GlpR family (GlpR)
OG0000185	COG0217	Transcriptional and/or translational regulatory protein YebC/TACO1 (TACO1)	KJ	No	YebC/PmpR family DNA-binding transcriptional regulator	K18189
OG0000066	COG0553	Superfamily II DNA or RNA helicase, SNF2 family (HepA)	KL	No	DEAD/DEAH box helicase
OG0001133	COG0553	Superfamily II DNA or RNA helicase, SNF2 family (HepA)	KL	No	DEAD/DEAH box helicase
OG0001200	COG0454	N-acetyltransferase, GNAT superfamily (includes histone acetyltransferase HPA2) (PhnO)	KR	Yes	GNAT family N-acetyltransferase
OG0001574	COG0454	N-acetyltransferase, GNAT superfamily (includes histone acetyltransferase HPA2) (PhnO)	KR	No	bifunctional helix-turn-helix transcriptional regulator/GNAT family N-acetyltransferase	K03828
OG0001922	COG0454	N-acetyltransferase, GNAT superfamily (includes histone acetyltransferase HPA2) (PhnO)	KR	No	GNAT family N-acetyltransferase
OG0000039	COG1974	SOS-response transcriptional repressor LexA (RecA-mediated autopeptidase) (LexA)	KT	No	S24 family peptidase
OG0002756	COG4335	3-methylpurine DNA glycosylase AlkC (AlkC)	L	No	DNA alkylation repair protein
OG0000782	COG1074	3�-5� helicase subunit RecB of the DNA repair enzyme RecBCD (exonuclease V) (RecB)	L	No	UvrD-helicase domain-containing protein
OG0000264	COG0258	5'-3' exonuclease Xni/ExoIX (flap endonuclease) (ExoIX)	L	No	DNA polymerase I	K02335
OG0000343	COG1194	Adenine-specific DNA glycosylase, acts on AG and A-oxoG pairs (MutY)	L	No	A/G-specific adenine glycosylase	K03575
OG0001516	COG1194	Adenine-specific DNA glycosylase, acts on AG and A-oxoG pairs (MutY)	L	No	leucyl/phenylalanyl-tRNA--protein transferase	K00684,K03575
OG0001221	COG3392	Adenine-specific DNA methylase	L	Yes	DNA adenine methylase	K07318
OG0000062	COG0776	Bacterial nucleoid DNA-binding protein IHF-alpha (HimA)	L	No	HU family DNA-binding protein	K03530
OG0000161	COG0776	Bacterial nucleoid DNA-binding protein IHF-alpha (HimA)	L	No	HU family DNA-binding protein
OG0000812	COG0593	Chromosomal replication initiation ATPase DnaA (DnaA)	L	No	chromosomal replication initiator protein DnaA	K02313
OG0001151	COG1322	DNA anti-recombination protein (rearrangement mutator) RmuC (RmuC)	L	No	DNA recombination protein RmuC	K09760
OG0000272	COG0188	DNA gyrase/topoisomerase IV, subunit A (GyrA)	L	No	DNA gyrase/topoisomerase IV subunit A
OG0000560	COG0188	DNA gyrase/topoisomerase IV, subunit A (GyrA)	L	No	DNA gyrase subunit A	K02469
OG0000561	COG0187	DNA gyrase/topoisomerase IV, subunit B (GyrB)	L	No	DNA topoisomerase (ATP-hydrolyzing) subunit B	K02470
OG0000769	COG0187	DNA gyrase/topoisomerase IV, subunit B (GyrB)	L	No	DNA topoisomerase IV subunit B
OG0000811	COG0323	DNA mismatch repair ATPase MutL (MutL)	L	No	DNA mismatch repair endonuclease MutL	K03572
OG0000698	COG0249	DNA mismatch repair ATPase MutS (MutS)	L	No	DNA mismatch repair protein MutS	K03555
OG0000865	COG0417	DNA polymerase B elongation subunit (PolB)	L	No	ribonuclease H-like domain-containing protein
OG0000292	COG0592	DNA polymerase III sliding clamp (beta) subunit, PCNA homolog (DnaN)	L	No	DNA polymerase III sliding clamp (beta) subunit, PCNA homolog (DnaN)	K02338
OG0000551	COG0587	DNA polymerase III, alpha subunit (DnaE)	L	No	DNA polymerase III subunit alpha	K02337
OG0000537	COG0470	DNA polymerase III, delta prime subunit (HolB)	L	No	hypothetical protein
OG0000374	COG1466	DNA polymerase III, delta subunit (HolA)	L	No	DNA polymerase III subunit delta	K02340
OG0000901	COG0847	DNA polymerase III, epsilon subunit or related 3'-5' exonuclease (DnaQ)	L	No	DNA polymerase III, epsilon subunit or related 3'-5' exonuclease (DnaQ)	K02342,K09951
OG0000756	COG2812	DNA polymerase III, gamma/tau subunits (DnaX)	L	No	DNA polymerase III subunit gamma/tau	K02343
OG0000298	COG0358	DNA primase (bacterial type) (DnaG)	L	No	DNA primase	K02316
OG0000872	COG0497	DNA repair ATPase RecN (RecN)	L	No	DNA repair protein RecN	K03631
OG0000430	COG0350	DNA repair enzyme Ada (O6-methylguanine-DNA--protein-cysteine methyltransferase) (AdaB)	L	No	DNA repair enzyme Ada (O6-methylguanine-DNA--protein-cysteine methyltransferase) (AdaB)	K10778
OG0000475	COG2003	DNA repair protein RadC, contains a helix-hairpin-helix DNA-binding motif (RadC)	L	No	DNA repair protein RadC	K03630
OG0000472	COG0550	DNA topoisomerase IA (TopA)	L	No	type IA DNA topoisomerase	K03169
OG0000795	COG0177	Endonuclease III (Nth)	L	No	endonuclease III	K10773
OG0000224	COG1525	Endonuclease YncB, thermonuclease family (YncB)	L	No	thermonuclease family protein	K01174
OG0000488	COG0178	Excinuclease UvrABC ATPase subunit (UvrA)	L	No	excinuclease ABC subunit UvrA	K03701
OG0000670	COG0178	Excinuclease UvrABC ATPase subunit (UvrA)	L	No	excinuclease ABC subunit UvrA	K03701
OG0000674	COG0556	Excinuclease UvrABC helicase subunit UvrB (UvrB)	L	No	excinuclease ABC subunit UvrB	K03702
OG0000396	COG0322	Excinuclease UvrABC, nuclease subunit (UvrC)	L	No	excinuclease ABC subunit UvrC	K03703
OG0000669	COG0708	Exonuclease III (XthA)	L	No	exodeoxyribonuclease III	K01142
OG0000653	COG1722	Exonuclease VII small subunit (XseB)	L	No	Exonuclease VII small subunit (XseB)	K03602
OG0000544	COG1570	Exonuclease VII, large subunit (XseA)	L	No	exodeoxyribonuclease VII large subunit	K03601
OG0001786	COG3663	G:T/U-mismatch repair DNA glycosylase (Mug)	L	Yes	DNA-deoxyinosine glycosylase
OG0000660	COG0632	Holliday junction resolvasome RuvABC DNA-binding subunit (RuvA)	L	No	Holliday junction branch migration protein RuvA	K03550
OG0000417	COG0817	Holliday junction resolvasome RuvABC endonuclease subunit RuvC (RuvC)	L	No	crossover junction endodeoxyribonuclease RuvC	K01159
OG0000925	COG2255	Holliday junction resolvasome RuvABC, ATP-dependent DNA helicase subunit RuvB (RuvB)	L	No	Holliday junction branch migration DNA helicase RuvB	K03551
OG0000589	COG0272	NAD-dependent DNA ligase (Lig)	L	No	NAD-dependent DNA ligase LigA	K01972
OG0000204	COG0389	Nucleotidyltransferase/DNA polymerase DinP involved in DNA repair (DinP)	L	No	Nucleotidyltransferase/DNA polymerase DinP involved in DNA repair (DinP)	K03502
OG0001300	COG0792	Predicted endonuclease distantly related to archaeal Holliday junction resolvase, YraN/UPF0102 family (YraN)	L	No	YraN family protein	K07460
OG0000125	COG0758	Predicted Rossmann fold nucleotide-binding protein DprA/Smf involved in DNA uptake (Smf)	L	Yes	DNA-processing protein DprA	K04096	GT4
OG0000966	COG0758	Predicted Rossmann fold nucleotide-binding protein DprA/Smf involved in DNA uptake (Smf)	L	No	Predicted Rossmann fold nucleotide-binding protein DprA/Smf involved in DNA uptake (Smf)	K04096
OG0000973	COG1198	Primosomal protein N' (replication factor Y) - superfamily II helicase (PriA)	L	No	primosomal protein N'	K04066
OG0000633	COG1199	Rad3-related DNA helicase DinG (DinG)	L	No	helicase C-terminal domain-containing protein	K03722
OG0000662	COG0468	RecA/RadA recombinase (RecA)	L	No	recombinase RecA	K03553
OG0000487	COG2887	RecB family exonuclease (Slr0479)	L	No	UvrD-helicase domain-containing protein	K16899
OG0000411	COG1200	RecG-like helicase (RecG)	L	No	ATP-dependent DNA helicase RecG	K03655,K07491
OG0000516	COG1195	Recombinational DNA repair ATPase RecF (RecF)	L	No	DNA replication and repair protein RecF	K03629
OG0000378	COG1381	Recombinational DNA repair protein RecO (RecF pathway) (RecO)	L	No	recombination protein O N-terminal domain-containing protein	K03584
OG0000565	COG0353	Recombinational DNA repair protein RecR (RecR)	L	No	recombination mediator RecR	K06187
OG0000432	COG0699	Replication fork clamp-binding protein CrfC (dynamin-like GTPase family) (CrfC)	L	No	Replication fork clamp-binding protein CrfC (dynamin-like GTPase family) (CrfC)
OG0000420	COG2256	Replication-associated recombination protein RarA (DNA-dependent ATPase) (RarA)	L	No	replication-associated recombination protein A	K07478
OG0000156	COG0305	Replicative DNA helicase (DnaB)	L	No	replicative DNA helicase	K02314
OG0000945	COG0164	Ribonuclease HII (RnhB)	L	No	ribonuclease HII	K03470
OG0000913	COG1039	Ribonuclease HIII (RnhC)	L	No	ribonuclease HIII	K03471
OG0000916	COG0629	Single-stranded DNA-binding protein (Ssb)	L	No	single-stranded DNA-binding protein	K03111
OG0000123	COG4974	Site-specific recombinase XerD (XerD)	L	No	tyrosine-type recombinase/integrase
OG0000382	COG0608	ssDNA-specific exonuclease RecJ, DHH superfamily, may be involved in archaeal DNA replication intiation (RecJ)	L	No	single-stranded-DNA-specific exonuclease RecJ	K07462
OG0000783	COG0210	Superfamily I DNA or RNA helicase (UvrD)	L	No	ATP-dependent helicase	K03657
OG0000986	COG0210	Superfamily I DNA or RNA helicase (UvrD)	L	No	UvrD-helicase domain-containing protein	K03657
OG0000051	COG0513	Superfamily II DNA and RNA helicase (SrmB)	L	No	DEAD/DEAH box helicase
OG0000712	COG0513	Superfamily II DNA and RNA helicase (SrmB)	L	No	DEAD/DEAH box helicase	K05592
OG0000313	COG0514	Superfamily II DNA helicase RecQ (RecQ)	L	No	ATP-dependent DNA helicase RecQ	K03654
OG0000661	COG0514	Superfamily II DNA helicase RecQ (RecQ)	L	No	RecQ family ATP-dependent DNA helicase
OG0000043	COG1573	Uracil-DNA glycosylase (Udg4)	L	No	uracil-DNA glycosylase	K21929
OG0000641	COG1573	Uracil-DNA glycosylase (Udg4)	L	No	single-stranded DNA-binding protein	K10800
OG0000403	COG1197	Transcription-repair coupling factor (superfamily II helicase) (Mfd)	LK	No	transcription-repair coupling factor	K03723
OG0000002	COG0582	Integrase/recombinase, includes phage integrase (FimB)	LX	No	tyrosine-type recombinase/integrase
OG0000017	COG0582	Integrase/recombinase, includes phage integrase (FimB)	LX	No	Integrase/recombinase, includes phage integrase (FimB)
OG0000004	COG1372	Intein/homing endonuclease (Hop)	LX	No	Intein/homing endonuclease (Hop)
OG0000464	COG2877	3-deoxy-D-manno-octulosonic acid (KDO) 8-phosphate synthase (KdsA)	M	No	3-deoxy-8-phosphooctulonate synthase	K01627
OG0000609	COG1519	3-deoxy-D-manno-octulosonic-acid transferase (KdtA)	M	No	glycosyltransferase N-terminal domain-containing protein	K02527	GT30
OG0000940	COG1137	ABC-type lipopolysaccharide export system, ATPase component (LptB)	M	No	LPS export ABC transporter ATP-binding protein	K06861
OG0000016	COG1136	ABC-type lipoprotein export system, ATPase component (LolD)	M	No	ABC transporter ATP-binding protein	K11072
OG0000149	COG1136	ABC-type lipoprotein export system, ATPase component (LolD)	M	No	ABC transporter ATP-binding protein	K02003
OG0000180	COG1136	ABC-type lipoprotein export system, ATPase component (LolD)	M	No	ABC transporter ATP-binding protein	K02003
OG0001102	COG1136	ABC-type lipoprotein export system, ATPase component (LolD)	M	Yes	ATP-binding cassette domain-containing protein
OG0000358	COG4591	ABC-type transport system involved in lipoprotein release, permease component LolC (LolE)	M	No	ABC transporter permease	K02004
OG0000608	COG1043	Acyl-[acyl carrier protein]--UDP-N-acetylglucosamine O-acyltransferase (LpxA)	M	No	acyl-ACP--UDP-N-acetylglucosamine O-acyltransferase	K00677
OG0000591	COG0859	ADP-heptose:LPS heptosyltransferase (RfaF)	M	No	hypothetical protein	K02517	GT9
OG0001296	COG0859	ADP-heptose:LPS heptosyltransferase (RfaF)	M	No	ADP-heptose:LPS heptosyltransferase (RfaF)	K02841	GT9
OG0000048	COG0787	Alanine racemase (Alr)	M	No	alanine racemase	K01775
OG0000580	COG0815	Apolipoprotein N-acyltransferase (Lnt)	M	No	apolipoprotein N-acyltransferase	K03820
OG0001091	COG3040	Bacterial lipocalin Blc (Blc)	M	No	Bacterial lipocalin Blc (Blc)	K03098
OG0001199	COG3659	Carbohydrate-selective porin OprB (OprB)	M	Yes	carbohydrate porin	K07267
OG0000209	COG0791	Cell wall-associated hydrolase, NlpC_P60 family (NlpC)	M	No	peptidoglycan endopeptidase
OG0001379	COG0791	Cell wall-associated hydrolase, NlpC_P60 family (NlpC)	M	No	NlpC/P60 family protein
OG0000943	COG1212	CMP-2-keto-3-deoxyoctulosonic acid synthetase (KdsB)	M	No	3-deoxy-manno-octulosonate cytidylyltransferase	K00979
OG0000245	COG1686	D-alanyl-D-alanine carboxypeptidase (DacC)	M	No	D-alanyl-D-alanine carboxypeptidase family protein	K07258
OG0000478	COG1686	D-alanyl-D-alanine carboxypeptidase (DacC)	M	No	D-alanyl-D-alanine carboxypeptidase
OG0001033	COG2173	D-alanyl-D-alanine dipeptidase (DdpX)	M	No	M15 family metallopeptidase	K08641
OG0001220	COG0399	dTDP-4-amino-4,6-dideoxygalactose transaminase (WecE)	M	Yes	hypothetical protein
OG0001031	COG1091	dTDP-4-dehydrorhamnose reductase (RfbD)	M	No	SDR family oxidoreductase
OG0000227	COG1088	dTDP-D-glucose 4,6-dehydratase (RfbB)	M	No	dTDP-glucose 4,6-dehydratase	K01710
OG0001378	COG1089	GDP-D-mannose dehydratase (Gmd)	M	No	GDP-mannose 4,6-dehydratase	K01711
OG0000095	COG0615	Glycerol-3-phosphate cytidylyltransferase, cytidylyltransferase family (TagD)	M	No	Glycerol-3-phosphate cytidylyltransferase, cytidylyltransferase family (TagD)
OG0000903	COG0615	Glycerol-3-phosphate cytidylyltransferase, cytidylyltransferase family (TagD)	M	Yes	adenylyltransferase/cytidyltransferase family protein
OG0000053	COG0438	Glycosyltransferase involved in cell wall bisynthesis (RfaB)	M	No	glycosyltransferase family 4 protein		GT4
OG0000174	COG0438	Glycosyltransferase involved in cell wall bisynthesis (RfaB)	M	No	glycosyltransferase family 4 protein		GT4,GT4
OG0000246	COG0438	Glycosyltransferase involved in cell wall bisynthesis (RfaB)	M	No	glycosyltransferase		GT4
OG0000870	COG0438	Glycosyltransferase involved in cell wall bisynthesis (RfaB)	M	No	HAD hydrolase family protein
OG0001134	COG0438	Glycosyltransferase involved in cell wall bisynthesis (RfaB)	M	No	glycosyltransferase family 1 protein		GT4,GT4
OG0001235	COG0438	Glycosyltransferase involved in cell wall bisynthesis (RfaB)	M	No	glycosyltransferase family 4 protein		GT4
OG0001372	COG0438	Glycosyltransferase involved in cell wall bisynthesis (RfaB)	M	No	glycosyltransferase	K12583,K03269	GT4
OG0001500	COG0438	Glycosyltransferase involved in cell wall bisynthesis (RfaB)	M	No	glycosyltransferase		GT4,GT4
OG0000929	COG3786	L,D-peptidoglycan transpeptidase YkuD, ErfK/YbiS/YcfS/YnhG family	M	No	hypothetical protein
OG0000946	COG1970	Large-conductance mechanosensitive channel (MscL)	M	No	large-conductance mechanosensitive channel protein MscL	K03282
OG0000839	COG0763	Lipid A disaccharide synthetase (LpxB)	M	No	lipid-A-disaccharide synthase	K00748	GT19
OG0001601	COG1434	Lipid carrier protein ElyC involved in cell wall biogenesis, DUF218 family (ElyC)	M	Yes	YdcF family protein
OG0000861	COG0728	Lipid II flippase MurJ/MviN (peptidoglycan biosynthesis) (MurJ)	M	No	murein biosynthesis integral membrane protein MurJ	K03980
OG0000013	COG1376	Lipoprotein-anchoring transpeptidase ErfK/SrfK (ErfK)	M	No	L,D-transpeptidase
OG0000025	COG1376	Lipoprotein-anchoring transpeptidase ErfK/SrfK (ErfK)	M	No	L,D-transpeptidase
OG0000061	COG1376	Lipoprotein-anchoring transpeptidase ErfK/SrfK (ErfK)	M	No	L,D-transpeptidase family protein
OG0000776	COG1376	Lipoprotein-anchoring transpeptidase ErfK/SrfK (ErfK)	M	No	Lipoprotein-anchoring transpeptidase ErfK/SrfK (ErfK)
OG0000273	COG1452	LPS assembly outer membrane protein LptD (organic solvent tolerance protein OstA) (LptD)	M	No	LptA/OstA family protein	K04744
OG0001337	COG3774	Mannosyltransferase OCH1 or related enzyme (OCH1)	M	Yes	methyltransferase domain-containing protein		GT31
OG0001137	COG5009	Membrane carboxypeptidase/penicillin-binding protein (MrcA)	M	No	penicillin-binding protein 1C	K05367	GT51
OG0000407	COG0706	Membrane protein insertase Oxa1/YidC/SpoIIIJ (YidC)	M	No	membrane protein insertase YidC	K03217
OG0001272	COG0759	Membrane-anchored protein YidD, putatitve component of membrane protein insertase Oxa1/YidC/SpoIIIJ (YidD)	M	No	membrane protein insertion efficiency factor YidD	K08998
OG0000022	COG0739	Murein DD-endopeptidase MepM and murein hydrolase activator NlpD, contains LysM domain (NlpD)	M	No	Murein DD-endopeptidase MepM and murein hydrolase activator NlpD, contains LysM domain (NlpD)
OG0000412	COG0739	Murein DD-endopeptidase MepM and murein hydrolase activator NlpD, contains LysM domain (NlpD)	M	No	M23 family metallopeptidase
OG0000429	COG0739	Murein DD-endopeptidase MepM and murein hydrolase activator NlpD, contains LysM domain (NlpD)	M	No	M23 family metallopeptidase
OG0000856	COG0739	Murein DD-endopeptidase MepM and murein hydrolase activator NlpD, contains LysM domain (NlpD)	M	No	M23 family metallopeptidase
OG0000730	COG3034	Murein L,D-transpeptidase YafK (YafK)	M	No	murein L,D-transpeptidase family protein
OG0000085	COG0860	N-acetylmuramoyl-L-alanine amidase (AmiC)	M	No	N-acetylmuramoyl-L-alanine amidase	K01448
OG0000067	COG5632	N-acetylmuramoyl-L-alanine amidase CwlA (CwlA)	M	No	N-acetylmuramoyl-L-alanine amidase	K01447
OG0001073	COG3055	N-acetylneuraminic acid mutarotase (NanM)	M	No	sodium:solute symporter	K03307
OG0000640	COG0451	Nucleoside-diphosphate-sugar epimerase (WcaG)	M	No	shikimate kinase	K00891
OG0000720	COG0451	Nucleoside-diphosphate-sugar epimerase (WcaG)	M	No	GDP-mannose 4,6-dehydratase	K08678
OG0000727	COG0451	Nucleoside-diphosphate-sugar epimerase (WcaG)	M	No	Nucleoside-diphosphate-sugar epimerase (WcaG)	K12454
OG0000899	COG0451	Nucleoside-diphosphate-sugar epimerase (WcaG)	M	No	NAD-dependent epimerase/dehydratase family protein
OG0001259	COG0451	Nucleoside-diphosphate-sugar epimerase (WcaG)	M	Yes	hypothetical protein
OG0001338	COG0451	Nucleoside-diphosphate-sugar epimerase (WcaG)	M	No	GDP-L-fucose synthase	K02377
OG0000695	COG3307	O-antigen ligase (RfaL)	M	No	O-antigen ligase (RfaL)
OG0000677	COG3133	Outer membrane lipoprotein SlyB (SlyB)	M	No	hypothetical protein	K06077
OG0000139	COG4238	Outer membrane murein-binding lipoprotein Lpp (Lpp)	M	Yes	hypothetical protein
OG0000405	COG4775	Outer membrane protein assembly factor BamA (BamA)	M	No	outer membrane protein assembly factor BamA	K07277
OG0000187	COG2885	Outer membrane protein OmpA and related peptidoglycan-associated (lipo)proteins (OmpA)	M	No	Outer membrane protein OmpA and related peptidoglycan-associated (lipo)proteins (OmpA)
OG0000731	COG2885	Outer membrane protein OmpA and related peptidoglycan-associated (lipo)proteins (OmpA)	M	No	OmpA family protein
OG0000262	COG1538	Outer membrane protein TolC (TolC)	M	No	efflux transporter outer membrane subunit
OG0000278	COG1538	Outer membrane protein TolC (TolC)	M	No	efflux transporter outer membrane subunit	K18139
OG0001058	COG1538	Outer membrane protein TolC (TolC)	M	Yes	hypothetical protein
OG0001154	COG1538	Outer membrane protein TolC (TolC)	M	Yes	Outer membrane protein TolC (TolC)
OG0000345	COG0744	Penicillin-binding protein 1B/1F, peptidoglycan transglycosylase/transpeptidase (MrcB)	M	No	transglycosylase domain-containing protein		GT51
OG0000578	COG0744	Penicillin-binding protein 1B/1F, peptidoglycan transglycosylase/transpeptidase (MrcB)	M	No	transglycosylase domain-containing protein	K05366	GT51
OG0000882	COG0744	Penicillin-binding protein 1B/1F, peptidoglycan transglycosylase/transpeptidase (MrcB)	M	No	transglycosylase domain-containing protein		GT51
OG0000052	COG0797	Peptidoglycan lytic transglycosylase RlpA, contains C-terminal SPOR domain (RlpA)	M	No	septal ring lytic transglycosylase RlpA family protein	K03642
OG0000090	COG1835	Peptidoglycan/LPS O-acetylase OafA/YrhL, contains acyltransferase and SGNH-hydrolase domains (OafA)	M	No	acyltransferase family protein
OG0001244	COG1835	Peptidoglycan/LPS O-acetylase OafA/YrhL, contains acyltransferase and SGNH-hydrolase domains (OafA)	M	No	acyltransferase	K03569
OG0001136	COG0810	Periplasmic protein TonB, links inner and outer membranes (TonB)	M	No	Periplasmic protein TonB, links inner and outer membranes (TonB)	K03832
OG0000151	COG1596	Periplasmic protein Wza involved in polysaccharide export, contains SLBB domain of the beta-grasp fold (Wza)	M	No	Periplasmic protein Wza involved in polysaccharide export, contains SLBB domain of the beta-grasp fold (Wza)
OG0001594	COG1463	Periplasmic subunit MlaD of the ABC-type intermembrane phospholipid transporter Mla (MlaD)	M	No	Periplasmic subunit MlaD of the ABC-type intermembrane phospholipid transporter Mla (MlaD)	K02067
OG0001464	COG0767	Permease subunit MlaE of the ABC-type intermembrane phospholipid transporter Mla (MlaE)	M	No	ABC transporter permease	K02066
OG0000109	COG2194	Phosphoethanolamine transferase for periplasmic glucans OpgE, AlkP superfamily (OpgE)	M	Yes	phosphoethanolamine transferase
OG0001238	COG2194	Phosphoethanolamine transferase for periplasmic glucans OpgE, AlkP superfamily (OpgE)	M	No	phosphoethanolamine transferase		GT25
OG0001734	COG1368	Phosphoglycerol transferase MdoB/OpgB, AlkP superfamily (MdoB)	M	No	alkaline phosphatase family protein
OG0001647	COG1807	PMT family glycosyltransferase ArnT/Agl22, involved in glycosylation of proteins and lipid IVA (ArnT)	M	No	glycosyltransferase family 39 protein		GT83
OG0000601	COG0682	Prolipoprotein diacylglyceryltransferase (Lgt)	M	No	prolipoprotein diacylglyceryl transferase	K13292
OG0001069	COG0741	Soluble lytic murein transglycosylase or regulatory protein s ( may contain LysM/invasin domain) (MltE)	M	Yes	Soluble lytic murein transglycosylase or regulatory protein s ( may contain LysM/invasin domain) (MltE)
OG0000198	COG2148	Sugar transferase involved in LPS biosynthesis (colanic, teichoic acid) (WcaJ)	M	No	sugar transferase
OG0000202	COG2148	Sugar transferase involved in LPS biosynthesis (colanic, teichoic acid) (WcaJ)	M	No	sugar transferase
OG0001305	COG3274	Surface polysaccharide O-acyltransferase WecH (WecH)	M	Yes	acyltransferase
OG0000373	COG1663	Tetraacyldisaccharide-1-P 4'-kinase (Lipid A 4'-kinase) (LpxK)	M	No	tetraacyldisaccharide 4'-kinase	K00912
OG0000230	COG1044	UDP-3-O-[3-hydroxymyristoyl] glucosamine N-acyltransferase (LpxD)	M	No	UDP-3-O-(3-hydroxymyristoyl)glucosamine N-acyltransferase	K02536
OG0000266	COG1087	UDP-glucose 4-epimerase (GalE)	M	No	UDP-glucose 4-epimerase GalE	K01784
OG0000163	COG1004	UDP-glucose 6-dehydrogenase (Ugd)	M	No	UDP-glucose/GDP-mannose dehydrogenase family protein	K00012
OG0000141	COG1922	UDP-N-acetyl-D-mannosaminuronic acid transferase, WecB/TagA/CpsF family (WecG)	M	No	WecB/TagA/CpsF family glycosyltransferase	K05946,K21001	GT26
OG0000452	COG0766	UDP-N-acetylglucosamine enolpyruvyl transferase (MurA)	M	No	UDP-N-acetylglucosamine 1-carboxyvinyltransferase	K00790
OG0000733	COG0707	UDP-N-acetylglucosamine:LPS N-acetylglucosamine transferase (MurG)	M	No	glycosyltransferase		GT28
OG0000808	COG0707	UDP-N-acetylglucosamine:LPS N-acetylglucosamine transferase (MurG)	M	No	undecaprenyldiphospho-muramoylpentapeptide beta-N-acetylglucosaminyltransferase	K02563	GT28
OG0000528	COG0773	UDP-N-acetylmuramate-alanine ligase MurC and related ligases, MurC/Mpl family (MurC)	M	No	UDP-N-acetylmuramate--L-alanine ligase	K01924,K02563,K00075	GT28
OG0000928	COG0773	UDP-N-acetylmuramate-alanine ligase MurC and related ligases, MurC/Mpl family (MurC)	M	No	UDP-N-acetylmuramate:L-alanyl-gamma-D-glutamyl-meso-diaminopimelate ligase	K02558,K01924
OG0000539	COG0771	UDP-N-acetylmuramoylalanine-D-glutamate ligase (MurD)	M	No	UDP-N-acetylmuramoyl-L-alanine--D-glutamate ligase	K01925
OG0000286	COG0472	UDP-N-acetylmuramyl pentapeptide phosphotransferase/UDP-N-acetylglucosamine-1-phosphate transferase (Rfe)	M	No	phospho-N-acetylmuramoyl-pentapeptide-transferase	K01000
OG0000540	COG0770	UDP-N-acetylmuramyl pentapeptide synthase (MurF)	M	No	UDP-N-acetylmuramoyl-tripeptide--D-alanyl-D-alanine ligase	K01929
OG0000541	COG0769	UDP-N-acetylmuramyl tripeptide synthase (MurE)	M	No	UDP-N-acetylmuramoyl-L-alanyl-D-glutamate--2,6-diaminopimelate ligase	K01928
OG0000238	COG2982	Uncharacterized conserved protein AsmA involved in outer membrane biogenesis (AsmA)	M	No	Uncharacterized conserved protein AsmA involved in outer membrane biogenesis (AsmA)
OG0000312	COG2949	Uncharacterized periplasmic protein SanA, affects membrane permeability for vancomycin (SanA)	M	No	ElyC/SanA/YdcF family protein	K03748
OG0000519	COG0795	Lipopolysaccharide export LptBFGC system, permease protein LptF (LptF)	MN	No	LptF/LptG family permease	K07091
OG0000855	COG0795	Lipopolysaccharide export LptBFGC system, permease protein LptF (LptF)	MN	No	Lipopolysaccharide export LptBFGC system, permease protein LptF (LptF)	K11720
OG0000200	COG2825	Periplasmic chaperone for outer membrane proteins, Skp family (HlpA)	MO	No	OmpH family outer membrane protein	K06142
OG0000813	COG4948	L-alanine-DL-glutamate epimerase or related enzyme of enolase superfamily (RspA)	MR	No	hypothetical protein
OG0000074	COG3468	Autotransporter adhesin AidA (AidA)	MU	Yes	hypothetical protein
OG0000512	COG0597	Lipoprotein signal peptidase (LspA)	MU	No	signal peptidase II	K03101
OG0000006	COG0845	Multidrug efflux pump subunit AcrA (membrane-fusion protein) (AcrA)	MV	No	efflux RND transporter periplasmic adaptor subunit	K02005,K03585
OG0000924	COG0845	Multidrug efflux pump subunit AcrA (membrane-fusion protein) (AcrA)	MV	No	Multidrug efflux pump subunit AcrA (membrane-fusion protein) (AcrA)	K07798
OG0001214	COG0845	Multidrug efflux pump subunit AcrA (membrane-fusion protein) (AcrA)	MV	Yes	hypothetical protein
OG0001324	COG0845	Multidrug efflux pump subunit AcrA (membrane-fusion protein) (AcrA)	MV	No	Multidrug efflux pump subunit AcrA (membrane-fusion protein) (AcrA)
OG0000600	COG0084	3'->5' ssDNA/RNA exonuclease TatD (TatD)	N	No	TatD family hydrolase	K03424
OG0000900	COG0084	3'->5' ssDNA/RNA exonuclease TatD (TatD)	N	No	TatD family hydrolase	K03424
OG0000548	COG3225	ABC-type uncharacterized transport system involved in gliding motility, auxiliary component (GldG)	N	No	Gldg family protein
OG0000597	COG1215	Glycosyltransferase, catalytic subunit of cellulose synthase and poly-beta-1,6-N-acetylglucosamine synthase (BcsA)	N	No	glycosyltransferase		GT2
OG0000000	NO_HIT	NO_COG_HIT	NO_COG_HIT	No	autotransporter-associated beta strand repeat-containing protein
OG0000010	2BK4J	NO_COG_HIT	NO_COG_HIT	No	hypothetical protein
OG0000036	2A2X2	NO_COG_HIT	NO_COG_HIT	No	hypothetical protein
OG0000071	2F4ED	NO_COG_HIT	NO_COG_HIT	No	hypothetical protein
OG0000097	2FAF9	NO_COG_HIT	NO_COG_HIT	No	hypothetical protein
OG0000116	2CK46	NO_COG_HIT	NO_COG_HIT	Yes	hypothetical protein
OG0000154	2EZMG	NO_COG_HIT	NO_COG_HIT	No	hypothetical protein
OG0000159	NO_HIT	NO_COG_HIT	NO_COG_HIT	Yes	hypothetical protein
OG0000212	2EJX7	NO_COG_HIT	NO_COG_HIT	No	hypothetical protein
OG0000225	2C40J	NO_COG_HIT	NO_COG_HIT	No	RsmD family RNA methyltransferase	K08316
OG0000257	29UBH	NO_COG_HIT	NO_COG_HIT	No	hypothetical protein
OG0000265	28ZM8	NO_COG_HIT	NO_COG_HIT	No	hypothetical protein	K05594
OG0000305	2F2QZ	NO_COG_HIT	NO_COG_HIT	No	C39 family peptidase
OG0000320	NO_HIT	NO_COG_HIT	NO_COG_HIT	Yes	hypothetical protein
OG0000328	2EMM1	NO_COG_HIT	NO_COG_HIT	No	hypothetical protein
OG0000361	2A8AI	NO_COG_HIT	NO_COG_HIT	No	hypothetical protein
OG0000367	28HQ3	NO_COG_HIT	NO_COG_HIT	No	DUF2851 family protein
OG0000388	2F6YF	NO_COG_HIT	NO_COG_HIT	No	hypothetical protein
OG0000391	2AW6M	NO_COG_HIT	NO_COG_HIT	No	thrombospondin type 3 repeat-containing protein
OG0000397	28NXH	NO_COG_HIT	NO_COG_HIT	No	hypothetical protein
OG0000410	2ERYI	NO_COG_HIT	NO_COG_HIT	No	hypothetical protein
OG0000413	293Z2	NO_COG_HIT	NO_COG_HIT	No	hypothetical protein
OG0000458	2EKXK	NO_COG_HIT	NO_COG_HIT	No	hypothetical protein
OG0000461	2BZ41	NO_COG_HIT	NO_COG_HIT	No	hypothetical protein
OG0000462	2AEXX	NO_COG_HIT	NO_COG_HIT	No	hypothetical protein
OG0000463	2FADU	NO_COG_HIT	NO_COG_HIT	No	hypothetical protein
OG0000477	29WV2	NO_COG_HIT	NO_COG_HIT	No	tetratricopeptide repeat protein
OG0000484	2FHDV	NO_COG_HIT	NO_COG_HIT	No	hypothetical protein
OG0000500	2EM72	NO_COG_HIT	NO_COG_HIT	No	LPS assembly lipoprotein LptE	K03643
OG0000535	2B6ZS	NO_COG_HIT	NO_COG_HIT	No	hypothetical protein
OG0000536	2C7EB	NO_COG_HIT	NO_COG_HIT	No	hypothetical protein
OG0000545	2CH0A	NO_COG_HIT	NO_COG_HIT	No	VC0807 family protein
OG0000549	2DN50	NO_COG_HIT	NO_COG_HIT	No	DUF4340 domain-containing protein
OG0000586	2B13X	NO_COG_HIT	NO_COG_HIT	No	hypothetical protein
OG0000651	COG0001	NO_COG_HIT	NO_COG_HIT	No	glutamate-1-semialdehyde 2,1-aminomutase	K01845
OG0000656	2EV5U	NO_COG_HIT	NO_COG_HIT	No	hypothetical protein
OG0000676	NO_HIT	NO_COG_HIT	NO_COG_HIT	No	hypothetical protein
OG0000687	2EQP7	NO_COG_HIT	NO_COG_HIT	No	hypothetical protein
OG0000688	2DSS0	NO_COG_HIT	NO_COG_HIT	No	DUF3313 family protein
OG0000691	2BFTV	NO_COG_HIT	NO_COG_HIT	No	ATPase
OG0000694	2C6YV	NO_COG_HIT	NO_COG_HIT	No	hypothetical protein
OG0000714	2EYYY	NO_COG_HIT	NO_COG_HIT	No	glycoside hydrolase family 75 protein, partial
OG0000722	2AVZM	NO_COG_HIT	NO_COG_HIT	No	hypothetical protein
OG0000724	2DPEK	NO_COG_HIT	NO_COG_HIT	No	hypothetical protein
OG0000754	2E1EI	NO_COG_HIT	NO_COG_HIT	No	hypothetical protein
OG0000773	2EJMB	NO_COG_HIT	NO_COG_HIT	No	hypothetical protein
OG0000775	2CNXM	NO_COG_HIT	NO_COG_HIT	No	hypothetical protein
OG0000794	2FCQS	NO_COG_HIT	NO_COG_HIT	No	exosortase system-associated protein, TIGR04073 family
OG0000809	2AX30	NO_COG_HIT	NO_COG_HIT	No	hypothetical protein
OG0000816	2CAZH	NO_COG_HIT	NO_COG_HIT	No	succinate dehydrogenase cytochrome b subunit	K00241
OG0000841	2E5IJ	NO_COG_HIT	NO_COG_HIT	No	hypothetical protein
OG0000850	296GV	NO_COG_HIT	NO_COG_HIT	No	hypothetical protein
OG0000885	NO_HIT	NO_COG_HIT	NO_COG_HIT	Yes	hypothetical protein
OG0000886	NO_HIT	NO_COG_HIT	NO_COG_HIT	Yes	FtsX-like permease family protein
OG0000890	2AW2C	NO_COG_HIT	NO_COG_HIT	No	prepilin-type N-terminal cleavage/methylation domain-containing protein
OG0000894	2FBS3	NO_COG_HIT	NO_COG_HIT	No	hypothetical protein
OG0000895	28XDJ	NO_COG_HIT	NO_COG_HIT	No	hypothetical protein
OG0000897	2A4XA	NO_COG_HIT	NO_COG_HIT	No	hypothetical protein
OG0000911	2EEN4	NO_COG_HIT	NO_COG_HIT	No	hypothetical protein
OG0000912	2AW71	NO_COG_HIT	NO_COG_HIT	No	hypothetical protein
OG0000915	2DT8D	NO_COG_HIT	NO_COG_HIT	No	exosortase-associated EpsI family protein
OG0000922	28V7G	NO_COG_HIT	NO_COG_HIT	No	hypothetical protein
OG0000969	2F4CA	NO_COG_HIT	NO_COG_HIT	No	hypothetical protein
OG0000975	2BUZ4	NO_COG_HIT	NO_COG_HIT	No	hypothetical protein
OG0000990	2DFNJ	NO_COG_HIT	NO_COG_HIT	No	hypothetical protein
OG0000994	2CIV9	NO_COG_HIT	NO_COG_HIT	No	YlbF family regulator
OG0000997	2DR3K	NO_COG_HIT	NO_COG_HIT	No	hypothetical protein
OG0001009	28HPK	NO_COG_HIT	NO_COG_HIT	Yes	portal protein
OG0001018	29N4X	NO_COG_HIT	NO_COG_HIT	No	hypothetical protein
OG0001030	NO_HIT	NO_COG_HIT	NO_COG_HIT	No	hypothetical protein
OG0001035	NO_HIT	NO_COG_HIT	NO_COG_HIT	No	hypothetical protein
OG0001039	2FI21	NO_COG_HIT	NO_COG_HIT	No	hypothetical protein
OG0001050	29JIE	NO_COG_HIT	NO_COG_HIT	No	hypothetical protein
OG0001057	2AW3R	NO_COG_HIT	NO_COG_HIT	No	hypothetical protein
OG0001064	NO_HIT	NO_COG_HIT	NO_COG_HIT	No	hypothetical protein
OG0001067	2AEKC	NO_COG_HIT	NO_COG_HIT	No	hypothetical protein
OG0001071	NO_HIT	NO_COG_HIT	NO_COG_HIT	Yes	hypothetical protein
OG0001072	2BDDY	NO_COG_HIT	NO_COG_HIT	Yes	phage capsid protein
OG0001083	2A05N	NO_COG_HIT	NO_COG_HIT	No	hypothetical protein
OG0001088	2C1W8	NO_COG_HIT	NO_COG_HIT	No	zinc ribbon domain-containing protein
OG0001093	29760	NO_COG_HIT	NO_COG_HIT	No	hypothetical protein
OG0001105	2DPYY	NO_COG_HIT	NO_COG_HIT	Yes	hypothetical protein
OG0001106	2B2BG	NO_COG_HIT	NO_COG_HIT	No	hypothetical protein
OG0001110	29JAD	NO_COG_HIT	NO_COG_HIT	No	hypothetical protein
OG0001112	2AX66	NO_COG_HIT	NO_COG_HIT	No	hypothetical protein
OG0001114	2EIJD	NO_COG_HIT	NO_COG_HIT	Yes	hypothetical protein
OG0001140	2BJR1	NO_COG_HIT	NO_COG_HIT	No	small basic protein
OG0001142	2AWY0	NO_COG_HIT	NO_COG_HIT	No	hypothetical protein
OG0001149	2AW63	NO_COG_HIT	NO_COG_HIT	No	hypothetical protein
OG0001157	2DYWX	NO_COG_HIT	NO_COG_HIT	Yes	hypothetical protein
OG0001163	NO_HIT	NO_COG_HIT	NO_COG_HIT	Yes	hypothetical protein
OG0001164	NO_HIT	NO_COG_HIT	NO_COG_HIT	Yes	hypothetical protein
OG0001167	NO_HIT	NO_COG_HIT	NO_COG_HIT	Yes	hypothetical protein
OG0001168	NO_HIT	NO_COG_HIT	NO_COG_HIT	Yes	hypothetical protein
OG0001171	NO_HIT	NO_COG_HIT	NO_COG_HIT	Yes	phage holin family protein
OG0001173	NO_HIT	NO_COG_HIT	NO_COG_HIT	Yes	DUF6268 family outer membrane beta-barrel protein
OG0001175	NO_HIT	NO_COG_HIT	NO_COG_HIT	Yes	hypothetical protein
OG0001179	NO_HIT	NO_COG_HIT	NO_COG_HIT	Yes	helix-turn-helix domain-containing protein
OG0001181	NO_HIT	NO_COG_HIT	NO_COG_HIT	Yes	hypothetical protein
OG0001194	29F7N	NO_COG_HIT	NO_COG_HIT	No	hypothetical protein
OG0001195	NO_HIT	NO_COG_HIT	NO_COG_HIT	No	hypothetical protein
OG0001196	2FKI6	NO_COG_HIT	NO_COG_HIT	No	hypothetical protein
OG0001198	2C1C3	NO_COG_HIT	NO_COG_HIT	No	hypothetical protein
OG0001207	2DV5S	NO_COG_HIT	NO_COG_HIT	Yes	serine/threonine-protein kinase
OG0001215	2EJ6R	NO_COG_HIT	NO_COG_HIT	Yes	hypothetical protein
OG0001217	NO_HIT	NO_COG_HIT	NO_COG_HIT	Yes	hypothetical protein
OG0001219	2C4R5	NO_COG_HIT	NO_COG_HIT	Yes	GGGtGRT protein
OG0001225	NO_HIT	NO_COG_HIT	NO_COG_HIT	Yes	hypothetical protein	K23352
OG0001227	NO_HIT	NO_COG_HIT	NO_COG_HIT	Yes	hypothetical protein
OG0001264	NO_HIT	NO_COG_HIT	NO_COG_HIT	Yes	hypothetical protein
OG0001268	NO_HIT	NO_COG_HIT	NO_COG_HIT	Yes	hypothetical protein
OG0001271	NO_HIT	NO_COG_HIT	NO_COG_HIT	No	hypothetical protein
OG0001273	28HK0	NO_COG_HIT	NO_COG_HIT	No	DUF4105 domain-containing protein
OG0001280	2CXV0	NO_COG_HIT	NO_COG_HIT	No	hypothetical protein
OG0001288	NO_HIT	NO_COG_HIT	NO_COG_HIT	Yes	hypothetical protein
OG0001311	29NXF	NO_COG_HIT	NO_COG_HIT	Yes	hypothetical protein
OG0001312	NO_HIT	NO_COG_HIT	NO_COG_HIT	Yes	tetratricopeptide repeat protein	K07126
OG0001325	2A2WF	NO_COG_HIT	NO_COG_HIT	No	hypothetical protein
OG0001332	NO_HIT	NO_COG_HIT	NO_COG_HIT	Yes	hypothetical protein
OG0001356	2A05N	NO_COG_HIT	NO_COG_HIT	No	hypothetical protein
OG0001365	28IIB	NO_COG_HIT	NO_COG_HIT	Yes	glycosyltransferase family 10		GT10
OG0001381	2E0WZ	NO_COG_HIT	NO_COG_HIT	No	hypothetical protein
OG0001394	NO_HIT	NO_COG_HIT	NO_COG_HIT	Yes	hypothetical protein
OG0001443	28VCA	NO_COG_HIT	NO_COG_HIT	No	hypothetical protein
OG0001502	2EANR	NO_COG_HIT	NO_COG_HIT	No	hypothetical protein
OG0001519	2E5PI	NO_COG_HIT	NO_COG_HIT	No	hypothetical protein
OG0001525	2FK8F	NO_COG_HIT	NO_COG_HIT	No	hypothetical protein
OG0001528	2B2U2	NO_COG_HIT	NO_COG_HIT	No	hypothetical protein
OG0001529	2AX33	NO_COG_HIT	NO_COG_HIT	No	hypothetical protein
OG0001586	2BVZ5	NO_COG_HIT	NO_COG_HIT	No	hypothetical protein
OG0001729	2C9Z0	NO_COG_HIT	NO_COG_HIT	No	PDZ domain-containing protein		GH141
OG0001788	NO_HIT	NO_COG_HIT	NO_COG_HIT	Yes	hypothetical protein
OG0001790	NO_HIT	NO_COG_HIT	NO_COG_HIT	Yes	hypothetical protein
OG0001794	NO_HIT	NO_COG_HIT	NO_COG_HIT	Yes	hypothetical protein
OG0001797	NO_HIT	NO_COG_HIT	NO_COG_HIT	Yes	hypothetical protein
OG0001813	2F3HC	NO_COG_HIT	NO_COG_HIT	No	hypothetical protein
OG0001815	2A55Z	NO_COG_HIT	NO_COG_HIT	No	hypothetical protein
OG0001895	2DBAF	NO_COG_HIT	NO_COG_HIT	Yes	type I-C CRISPR-associated protein Cas5c	K19119
OG0001902	28MGX	NO_COG_HIT	NO_COG_HIT	No	hypothetical protein
OG0002355	2FCWX	NO_COG_HIT	NO_COG_HIT	No	BrnT family toxin	K09803
OG0002356	2DTD6	NO_COG_HIT	NO_COG_HIT	No	CopG family antitoxin
OG0002556	2C10Z	NO_COG_HIT	NO_COG_HIT	No	metal-dependent hydrolase	K07038
OG0000523	COG1989	Prepilin signal peptidase PulO (type II secretory pathway) or related peptidase (PulO)	NU	No	A24 family peptidase	K02654
OG0000603	COG2804	Type II secretory pathway ATPase GspE/PulE or T4P pilus assembly pathway ATPase PilB (PulE)	NUW	No	GspE/PulE family protein	K02454
OG0000604	COG2804	Type II secretory pathway ATPase GspE/PulE or T4P pilus assembly pathway ATPase PilB (PulE)	NUW	No	ATPase, T2SS/T4P/T4SS family	K02652,K02454
OG0000602	COG1459	Type II secretory pathway, component PulF (PulF)	NUW	No	type II secretion system F family protein	K02653,K02455
OG0000288	COG2165	Type II secretory pathway, pseudopilin PulG (PulG)	NUW	No	Type II secretory pathway, pseudopilin PulG (PulG)
OG0000239	COG4970	Type IV pilus assembly protein FimT (FimT)	NW	No	prepilin-type N-terminal cleavage/methylation domain-containing protein
OG0001298	COG3170	Type IV pilus assembly protein FimV (FimV)	NW	No	hypothetical protein
OG0000188	COG4968	Type IV pilus assembly protein PilE (PilE)	NW	No	type II secretion system protein
OG0000840	COG4968	Type IV pilus assembly protein PilE (PilE)	NW	No	prepilin-type N-terminal cleavage/methylation domain-containing protein
OG0001344	COG4968	Type IV pilus assembly protein PilE (PilE)	NW	No	prepilin-type N-terminal cleavage/methylation domain-containing protein
OG0000457	COG2805	Type IV pilus assembly protein PilT, pilus retraction ATPase (PilT)	NW	No	type IV pilus twitching motility protein PilT
OG0000755	COG2805	Type IV pilus assembly protein PilT, pilus retraction ATPase (PilT)	NW	No	type IV pilus twitching motility protein PilT	K02669
OG0000891	COG4966	Type IV pilus assembly protein PilW (PilW)	NW	No	prepilin-type N-terminal cleavage/methylation domain-containing protein
OG0000390	COG4972	Type IV pilus assembly protein, ATPase PilM (PilM)	NW	No	type IV pilus assembly protein PilM	K02662
OG0000923	COG1123	ABC-type glutathione transport system ATPase component, contains duplicated ATPase domain (GsiA)	O	No	ABC transporter ATP-binding protein	K02031
OG0001453	COG0755	ABC-type transport system involved in cytochrome c biogenesis, permease component (CcmC)	O	No	cytochrome c biogenesis protein CcsA
OG0000466	COG1277	ABC-type transport system involved in multi-copper enzyme maturation, permease component (NosY)	O	No	hypothetical protein
OG0000547	COG1277	ABC-type transport system involved in multi-copper enzyme maturation, permease component (NosY)	O	No	ABC transporter permease
OG0001237	COG1277	ABC-type transport system involved in multi-copper enzyme maturation, permease component (NosY)	O	No	ABC-type transport system involved in multi-copper enzyme maturation, permease component (NosY)
OG0000717	COG0542	ATP-dependent Clp protease, ATP-binding subunit ClpA (ClpA)	O	No	ATP-dependent Clp protease ATP-binding subunit	K03696
OG0000960	COG0542	ATP-dependent Clp protease, ATP-binding subunit ClpA (ClpA)	O	No	ATP-dependent chaperone ClpB	K03695
OG0000356	COG1219	ATP-dependent protease Clp, ATPase subunit ClpX (ClpX)	O	No	ATP-dependent Clp protease ATP-binding subunit ClpX	K03544
OG0000170	COG0740	ATP-dependent protease ClpP, protease subunit (ClpP)	O	No	Clp protease ClpP	K01358
OG0000583	COG0465	ATP-dependent Zn proteases (HflB)	O	No	ATP-dependent zinc metalloprotease FtsH	K03798
OG0000182	COG0793	C-terminal processing protease CtpA/Prc, contains a PDZ domain (CtpA)	O	No	carboxy terminal-processing peptidase	K03797
OG0000130	COG3118	Chaperedoxin CnoX, contains thioredoxin-like and TPR-like domains, YbbN/TrxSC family (CnoX)	O	No	Chaperedoxin CnoX, contains thioredoxin-like and TPR-like domains, YbbN/TrxSC family (CnoX)	K17609
OG0000742	COG0459	Chaperonin GroEL (HSP60 family) (GroEL)	O	No	chaperonin GroEL	K04077
OG0000743	COG0234	Co-chaperonin GroES (HSP10) (GroES)	O	No	co-chaperone GroES	K04078
OG0000655	COG0484	DnaJ-class molecular chaperone with C-terminal Zn finger domain (DnaJ)	O	No	molecular chaperone DnaJ	K03686
OG0000874	COG1928	Dolichyl-phosphate-mannose--protein O-mannosyl transferase (PMT1)	O	No	hypothetical protein
OG0000384	COG0396	Fe-S cluster assembly ATPase SufC (SufC)	O	No	Fe-S cluster assembly ATPase SufC	K09013
OG0001263	COG0822	Fe-S cluster assembly scaffold protein IscU, NifU family (IscU)	O	Yes	hypothetical protein
OG0000715	COG0719	Fe-S cluster assembly scaffold protein SufB (SufB)	O	No	SufD family Fe-S cluster assembly protein	K09015
OG0000716	COG0719	Fe-S cluster assembly scaffold protein SufB (SufB)	O	No	Fe-S cluster assembly protein SufB	K09014
OG0000058	COG0545	FKBP-type peptidyl-prolyl cis-trans isomerase (FkpA)	O	No	FKBP-type peptidyl-prolyl cis-trans isomerase N-terminal domain-containing protein
OG0000668	COG0544	FKBP-type peptidyl-prolyl cis-trans isomerase (trigger factor) (Tig)	O	No	trigger factor	K03545
OG0000876	COG1262	Formylglycine-generating enzyme, required for sulfatase activity, contains SUMF1/FGE domain (YfmG)	O	No	SUMF1/EgtB/PvdO family nonheme iron enzyme
OG0000931	COG1262	Formylglycine-generating enzyme, required for sulfatase activity, contains SUMF1/FGE domain (YfmG)	O	No	Formylglycine-generating enzyme, required for sulfatase activity, contains SUMF1/FGE domain (YfmG)
OG0001798	COG1703	GTPase of the G3E family (not a periplasmic protein kinase) (ArgK)	O	Yes	methylmalonyl Co-A mutase-associated GTPase MeaB	K07588
OG0001580	COG0378	Hydrogenase/urease maturation factor HypB, Ni2+-binding GTPase (HypB)	O	No	hydrogenase nickel incorporation protein HypB	K04652
OG0000128	COG1266	Membrane protease YdiL, CAAX protease family (YdiL)	O	No	Membrane protease YdiL, CAAX protease family (YdiL)	K07052
OG0000771	COG1266	Membrane protease YdiL, CAAX protease family (YdiL)	O	No	CPBP family glutamic-type intramembrane protease	K07052
OG0000971	COG0705	Membrane-associated serine protease, rhomboid family (GlpG)	O	No	Membrane-associated serine protease, rhomboid family (GlpG)	K07059
OG0001387	COG1030	Membrane-bound serine protease NfeD, ClpP class (NfeD)	O	No	hypothetical protein	K07403
OG0000744	COG2151	Metal-sulfur cluster biosynthetic enzyme (PaaD)	O	No	putative Fe-S cluster assembly protein SufT
OG0000120	COG0443	Molecular chaperone DnaK (HSP70) (DnaK)	O	No	Hsp70 family protein
OG0000654	COG0576	Molecular chaperone GrpE (heat shock protein HSP-70) (GrpE)	O	No	nucleotide exchange factor GrpE	K03687
OG0000772	COG0326	Molecular chaperone, HSP90 family (HtpG)	O	No	molecular chaperone HtpG	K09488,K04079
OG0001342	COG0225	Peptide methionine sulfoxide reductase MsrA (MsrA)	O	No	peptide-methionine (R)-S-oxide reductase MsrB	K12267,K07304,K07305
OG0001513	COG0225	Peptide methionine sulfoxide reductase MsrA (MsrA)	O	No	methionine-R-sulfoxide reductase	K07305
OG0000065	COG0652	Peptidyl-prolyl cis-trans isomerase (rotamase) - cyclophilin family (PpiB)	O	No	peptidylprolyl isomerase
OG0000249	COG0760	Peptidyl-prolyl isomerase, parvulin family (SurA)	O	No	peptidylprolyl isomerase
OG0000614	COG0760	Peptidyl-prolyl isomerase, parvulin family (SurA)	O	No	peptidylprolyl isomerase
OG0000868	COG0760	Peptidyl-prolyl isomerase, parvulin family (SurA)	O	No	peptidylprolyl isomerase
OG0000029	COG0265	Periplasmic serine protease, S1-C subfamily, contain C-terminal PDZ domain (DegQ)	O	No	trypsin-like peptidase domain-containing protein
OG0000147	COG0265	Periplasmic serine protease, S1-C subfamily, contain C-terminal PDZ domain (DegQ)	O	No	Periplasmic serine protease, S1-C subfamily, contain C-terminal PDZ domain (DegQ)	K03641
OG0000335	COG0265	Periplasmic serine protease, S1-C subfamily, contain C-terminal PDZ domain (DegQ)	O	No	S1C family serine protease
OG0000336	COG0265	Periplasmic serine protease, S1-C subfamily, contain C-terminal PDZ domain (DegQ)	O	No	PDZ domain-containing protein
OG0001001	COG1225	Peroxiredoxin (Bcp)	O	No	Peroxiredoxin (Bcp)
OG0000332	COG0606	Predicted Mg-chelatase, contains ChlI-like and ATPase domains, YifB family (YifB)	O	No	YifB family Mg chelatase-like AAA ATPase	K07391
OG0000386	COG3880	Protein-arginine kinase activator protein McsA (McsA)	O	No	UvrB/UvrC motif-containing protein	K19411
OG0001190	COG3880	Protein-arginine kinase activator protein McsA (McsA)	O	No	cytochrome c3 family protein
OG0000387	COG3869	Protein-arginine kinase McsB (McsB)	O	No	hypothetical protein
OG0000261	COG2518	Protein-L-isoaspartate O-methyltransferase (Pcm)	O	No	peptide chain release factor N(5)-glutamine methyltransferase	K02493
OG0001177	COG1180	Pyruvate-formate lyase-activating enzyme (PflA)	O	Yes	anaerobic ribonucleoside-triphosphate reductase activating protein	K04069
OG0000832	COG1281	Redox-regulated molecular chaperone, HSP33 family (HslO)	O	No	Hsp33 family molecular chaperone HslO	K04083
OG0000056	COG4826	Serine protease inhibitor (SERPIN)	O	No	serpin family protein
OG0001405	COG1572	Serine protease, subtilase family	O	No	Serine protease, subtilase family
OG0000203	COG1404	Serine protease, subtilisin family (AprE)	O	No	cytochrome c peroxidase	K00428
OG0001339	COG0641	Sulfatase maturation enzyme AslB, radical SAM superfamily (AslB)	O	No	radical SAM protein	K06871
OG0000887	COG2166	Sulfur transfer protein SufE, Fe-S cluster assembly (SufE)	O	No	SufE family protein	K02426
OG0000007	COG0526	Thiol-disulfide isomerase or thioredoxin (TrxA)	O	No	TlpA disulfide reductase family protein	K17609
OG0001017	COG0526	Thiol-disulfide isomerase or thioredoxin (TrxA)	O	No	thioredoxin fold domain-containing protein
OG0001115	COG0526	Thiol-disulfide isomerase or thioredoxin (TrxA)	O	Yes	thioredoxin domain-containing protein
OG0001674	COG0526	Thiol-disulfide isomerase or thioredoxin (TrxA)	O	Yes	thioredoxin family protein
OG0001678	COG0526	Thiol-disulfide isomerase or thioredoxin (TrxA)	O	Yes	TlpA disulfide reductase family protein
OG0000620	COG0492	Thioredoxin reductase (TrxB)	O	No	thioredoxin-disulfide reductase	K00384
OG0000005	COG2143	Thioredoxin-related protein SoxW (SoxW)	O	No	thioredoxin family protein
OG0001228	COG2143	Thioredoxin-related protein SoxW (SoxW)	O	Yes	hypothetical protein
OG0000408	COG0691	tmRNA-binding protein (SmpB)	O	No	SsrA-binding protein SmpB	K03664
OG0000784	COG2738	Zn-dependent membrane protease YugP (YugP)	O	No	zinc metallopeptidase	K06973
OG0000009	COG0339	Zn-dependent oligopeptidase, M3 family (Dcp)	O	No	M3 family metallopeptidase
OG0000084	COG1994	Zn-dependent protease (includes sporulation protein SpoIVFB) (SpoIVFB)	O	No	M50 family metallopeptidase	K06402
OG0000167	COG2234	Zn-dependent amino- or carboxypeptidase, M28 family (Iap)	OE	No	M20/M25/M40 family metallo-hydrolase
OG0001063	COG2234	Zn-dependent amino- or carboxypeptidase, M28 family (Iap)	OE	Yes	M28 family peptidase	K00683
OG0000879	COG0750	Membrane-associated protease RseP, regulator of RpoE activity (RseP)	OK	No	RIP metalloprotease RseP	K11749
OG0000474	COG2897	3-mercaptopyruvate sulfurtransferase SseA, contains two rhodanese domains (SseA)	P	No	hypothetical protein
OG0001015	COG4986	ABC-type anion transport system, duplicated permease component	P	No	ABC-type anion transport system, duplicated permease component	K02050
OG0001784	COG0310	ABC-type Co2+ transport system, permease component (CbiM)	P	Yes	energy-coupling factor ABC transporter permease	K02007
OG0000595	COG1108	ABC-type Mn2+/Zn2+ transport system, permease component (ZnuB)	P	No	metal ABC transporter permease
OG0000137	COG1119	ABC-type molybdenum transport system, ATPase component ModF/photorepair protein PhrA (ModF)	P	No	ATP-binding cassette domain-containing protein	K05776
OG0000939	COG1119	ABC-type molybdenum transport system, ATPase component ModF/photorepair protein PhrA (ModF)	P	No	ATP-binding cassette domain-containing protein
OG0001075	COG0715	ABC-type nitrate/sulfonate/bicarbonate transport system, periplasmic component (TauA)	P	No	ABC transporter substrate-binding protein	K15553
OG0000150	COG1117	ABC-type phosphate transport system, ATPase component (PstB)	P	No	phosphate ABC transporter ATP-binding protein PstB	K02036
OG0001646	COG0226	ABC-type phosphate transport system, periplasmic component (PstS)	P	No	phosphate ABC transporter substrate-binding protein PstS	K02040
OG0000926	COG0581	ABC-type phosphate transport system, permease component (PstA)	P	No	phosphate ABC transporter permease PstA	K02038
OG0000594	COG0803	ABC-type Zn uptake system ZnuABC, Zn-binding component ZnuA (ZnuA)	P	No	metal ABC transporter substrate-binding protein
OG0000800	COG1393	Arsenate reductase or related protein, glutaredoxin family (ArsC)	P	No	arsenate reductase family protein	K00537
OG0000032	COG3119	Arylsulfatase A or related enzyme, AlkP superfamily (AslA)	P	No	sulfatase-like hydrolase/transferase
OG0000038	COG3119	Arylsulfatase A or related enzyme, AlkP superfamily (AslA)	P	No	arylsulfatase
OG0000076	COG3119	Arylsulfatase A or related enzyme, AlkP superfamily (AslA)	P	Yes	sulfatase-like hydrolase/transferase
OG0000132	COG3119	Arylsulfatase A or related enzyme, AlkP superfamily (AslA)	P	No	sulfatase-like hydrolase/transferase
OG0001314	COG3119	Arylsulfatase A or related enzyme, AlkP superfamily (AslA)	P	No	sulfatase-like hydrolase/transferase
OG0001340	COG3119	Arylsulfatase A or related enzyme, AlkP superfamily (AslA)	P	No	arylsulfatase
OG0001065	COG0753	Catalase (KatE)	P	Yes	catalase HPII	K03781
OG0000028	COG2217	Cation-transporting P-type ATPase (ZntA)	P	No	heavy metal translocating P-type ATPase	K17686,K01533
OG0000559	COG1496	Copper oxidase (laccase) domain (YfiH)	P	No	polyphenol oxidase family protein	K05810
OG0000186	COG3696	Cu/Ag efflux pump CusA (CusA)	P	No	efflux RND transporter permease subunit	K07787
OG0001132	COG2807	Cyanate permease (CynX)	P	No	Cyanate permease (CynX)	K03449
OG0001098	COG0053	Divalent metal cation (Fe/Co/Zn/Cd) efflux pump (FieF)	P	No	cation diffusion facilitator family transporter	K13283
OG0000921	COG0735	Fe2+ or Zn2+ uptake regulation protein Fur/Zur (Fur)	P	No	transcriptional repressor
OG0000253	COG1918	Fe2+ transport protein FeoA (FeoA)	P	No	FeoA family protein	K04758
OG0001375	COG0370	Fe2+ transporter FeoB (FeoB)	P	No	ferrous iron transport protein B	K04759
OG0001360	COG1528	Ferritin (FtnA)	P	Yes	ferritin	K02217
OG0000959	COG0038	H+/Cl- antiporter ClcA (ClcA)	P	No	chloride channel protein	K03281
OG0001661	COG2216	K+ transport ATPase, ATPase subunit KdpB (KdpB)	P	No	potassium-transporting ATPase subunit KdpB	K01547
OG0001593	COG2060	K+-transporting ATPase, KdpA subunit (KdpA)	P	No	potassium-transporting ATPase subunit KdpA	K01546
OG0001592	COG2156	K+-transporting ATPase, KdpC subunit (KdpC)	P	No	potassium-transporting ATPase subunit KdpC	K01548
OG0001278	COG0474	Magnesium-transporting ATPase (P-type) (MgtA)	P	No	calcium-translocating P-type ATPase, PMCA-type	K01537
OG0000917	COG0598	Mg2+ and Co2+ transporter CorA (CorA)	P	No	Mg2+ and Co2+ transporter CorA (CorA)	K03284
OG0000256	COG1055	Na+/H+ antiporter NhaD or related arsenite permease (ArsB)	P	No	putative Na+/H+ antiporter
OG0001446	COG1055	Na+/H+ antiporter NhaD or related arsenite permease (ArsB)	P	No	ArsB/NhaD family transporter
OG0000113	COG0704	Phosphate uptake regulator PhoU (PhoU)	P	No	PhoU domain-containing protein
OG0000018	COG3746	Phosphate-selective porin (OprP)	P	No	Phosphate-selective porin (OprP)
OG0001160	COG0306	Phosphate/sulfate permease (PitA)	P	Yes	inorganic phosphate transporter
OG0001720	COG0306	Phosphate/sulfate permease (PitA)	P	No	inorganic phosphate transporter
OG0000348	COG1235	Phosphoribosyl 1,2-cyclic phosphate phosphodiesterase (PhnP)	P	No	MBL fold metallo-hydrolase
OG0001056	COG1235	Phosphoribosyl 1,2-cyclic phosphate phosphodiesterase (PhnP)	P	No	MBL fold metallo-hydrolase	K06167
OG0000790	COG0855	Polyphosphate kinase (Ppk)	P	No	polyphosphate kinase 1	K00937
OG0001161	COG1971	Putative Mn2+ efflux pump MntP (MntP)	P	Yes	manganese efflux pump	K23242
OG0000723	COG0607	Rhodanese-related sulfurtransferase (PspE)	P	No	rhodanese-like domain-containing protein
OG0001367	COG1633	Rubrerythrin, includes spore coat protein YhjR (YhjR)	P	Yes	ferritin family protein
OG0002020	COG2895	Sulfate adenylyltransferase subunit 1, EFTu-like GTPase family (CysN)	P	No	sulfate adenylyltransferase subunit CysN	K00956
OG0000952	COG0659	Sulfate permease or related transporter, MFS superfamily (SUL1)	P	No	argininosuccinate lyase	K01755,K03321
OG0001322	COG0659	Sulfate permease or related transporter, MFS superfamily (SUL1)	P	No	SulP family inorganic anion transporter
OG0001576	COG0155	Sulfite reductase, beta subunit (hemoprotein) (CysI)	P	No	NADPH-dependent assimilatory sulfite reductase hemoprotein subunit	K00381
OG0000247	COG0605	Superoxide dismutase (SodA)	P	No	superoxide dismutase	K04564
OG0000826	COG0861	Tellurite resistance membrane protein TerC (TerC)	P	No	PTS sugar transporter subunit IIA
OG0001926	COG0861	Tellurite resistance membrane protein TerC (TerC)	P	No	DUF475 domain-containing protein
OG0000134	COG0168	Trk-type K+ transport system, membrane component (TrkG)	P	No	potassium transporter TrkG	K03498
OG0000968	COG2967	Uncharacterized conserved protein ApaG affecting Mg2+/Co2+ transport (ApaG)	P	No	Uncharacterized conserved protein ApaG affecting Mg2+/Co2+ transport (ApaG)
OG0001251	COG0428	Zinc transporter ZupT (ZupT)	P	Yes	zinc transporter ZupT	K07238
OG0001113	COG1785	Alkaline phosphatase (PhoA)	PR	Yes	alkaline phosphatase	K01077
OG0001711	COG1122	Energy-coupling factor transporter ATP-binding protein EcfA2 (EcfA2)	PR	Yes	ABC transporter ATP-binding protein
OG0000034	COG0490	K+/H+ antiporter KhtSTU, c-di-AMP-binding regulatory subunit KhtT, contains RCK_C (TrkA_C) domain (KhtT)	PT	No	cation:proton antiporter	K03455
OG0001021	COG0569	Trk/Ktr K+ transport system regulatory component TrkA/KtrA/KtrC, RCK domain (TrkA)	PT	No	TrkA family potassium uptake protein	K03499
OG0001159	COG0569	Trk/Ktr K+ transport system regulatory component TrkA/KtrA/KtrC, RCK domain (TrkA)	PT	Yes	TrkA C-terminal domain-containing protein	K07085
OG0000956	COG0179	2-keto-4-pentenoate hydratase/2-oxohepta-3-ene-1,7-dioic acid hydratase (catechol pathway) (YcgM)	Q	No	fumarylacetoacetate hydrolase family protein
OG0000235	COG0424	7-methyl-GTP pyrophosphatase and related NTP pyrophosphatases, Maf/HAM1 superfamily (Maf)	Q	No	Maf family protein	K06287
OG0000979	COG4239	ABC-type microcin C transport system, permease component YejE (YejE)	Q	No	ABC transporter permease subunit	K13895
OG0001783	COG0346	Catechol 2,3-dioxygenase or related enzyme, vicinal oxygen chelate (VOC) family (GloA)	Q	Yes	methylmalonyl-CoA epimerase	K05606
OG0002179	COG0346	Catechol 2,3-dioxygenase or related enzyme, vicinal oxygen chelate (VOC) family (GloA)	Q	No	VOC family protein	K01759
OG0000681	COG3319	Thioesterase domain of type I polyketide synthase or non-ribosomal peptide synthetase (EntF2)	Q	Yes	thioesterase domain-containing protein
OG0000300	COG0500	SAM-dependent methyltransferase (SmtA)	QR	No	ubiquinone/menaquinone biosynthesis methyltransferase
OG0001501	COG0500	SAM-dependent methyltransferase (SmtA)	QR	No	metalloregulator ArsR/SmtB family transcription factor
OG0001023	COG4590	ABC-type uncharacterized transport system, permease component	R	No	ABC transporter permease subunit	K02037
OG0001522	COG4137	ABC-type uncharacterized transport system, permease component (YpjD)	R	No	cytochrome c biogenesis protein CcsA	K02497
OG0001229	COG3247	Acid resistance membrane protein HdeD, DUF308 family (HdeD)	R	Yes	DUF308 domain-containing protein	K21908
OG0001504	COG4747	ACT domain-containing protein (ACTx2)	R	No	hypothetical protein
OG0001567	COG1606	ATP-utilizing enzyme, PP-loop superfamily	R	No	ATP-dependent sacrificial sulfur transferase LarE	K06864
OG0000379	COG0488	ATPase components of ABC transporters with duplicated ATPase domains (Uup)	R	No	ATP-binding cassette domain-containing protein	K06158
OG0000451	COG0488	ATPase components of ABC transporters with duplicated ATPase domains (Uup)	R	No	ABC-F family ATP-binding cassette domain-containing protein	K06158
OG0001123	COG1106	ATPase/GTPase, AAA15 family	R	Yes	AAA family ATPase
OG0001496	COG1259	Bifunctional DNase/RNase	R	No	DUF151 domain-containing protein	K08999
OG0000024	COG0663	Carbonic anhydrase or acetyltransferase, isoleucine patch superfamily (PaaY)	R	No	acyltransferase
OG0000871	COG0663	Carbonic anhydrase or acetyltransferase, isoleucine patch superfamily (PaaY)	R	No	gamma carbonic anhydrase family protein	K01726
OG0000703	COG1040	DNA utilization protein ComFC/GntX, contains phosphoribosyltransferase domain (ComFC)	R	No	ComF family protein	K02242
OG0000263	COG2509	FAD-dependent dehydrogenase	R	No	FAD-dependent oxidoreductase	K07137
OG0000471	COG0491	Glyoxylase or a related metal-dependent hydrolase, beta-lactamase superfamily II (GloB)	R	No	MBL fold metallo-hydrolase
OG0002191	COG0491	Glyoxylase or a related metal-dependent hydrolase, beta-lactamase superfamily II (GloB)	R	No	MBL fold metallo-hydrolase
OG0000096	COG1253	Hemolysin-related protein, contains CBS domains, UPF0053 family (TlyC)	R	No	hemolysin family protein	K03699
OG0000760	COG3568	Metal-dependent hydrolase, endonuclease/exonuclease/phosphatase family (ElsH)	R	No	endonuclease/exonuclease/phosphatase family protein
OG0000133	COG0714	MoxR-like ATPase (MoxR)	R	No	AAA family ATPase	K03924
OG0000236	COG0714	MoxR-like ATPase (MoxR)	R	No	MoxR family ATPase	K03924
OG0001814	COG0714	MoxR-like ATPase (MoxR)	R	No	AAA family ATPase	K03924
OG0000115	COG0733	Na+-dependent transporter, SNF family (YocR)	R	Yes	sodium:calcium symporter	K03308
OG0000157	COG3173	Predicted kinase, aminoglycoside phosphotransferase (APT) family (YcbJ)	R	No	aminoglycoside phosphotransferase family protein
OG0000729	COG5512	Predicted nucleic acid-binding protein, contains Zn-ribbon domain (includes truncated derivatives)	R	No	DciA family protein
OG0001099	COG4299	Predicted acyltransferase, DUF1624 domain	R	No	DUF5009 domain-containing protein	K10532
OG0000680	COG3577	Predicted aspartyl protease	R	Yes	Predicted aspartyl protease
OG0000207	COG4589	Predicted CDP-diglyceride synthetase/phosphatidate cytidylyltransferase (YnbB)	R	No	phosphatidate cytidylyltransferase	K00981
OG0000140	COG0673	Predicted dehydrogenase (MviM)	R	No	Gfo/Idh/MocA family oxidoreductase		GH109
OG0000191	COG0673	Predicted dehydrogenase (MviM)	R	Yes	Gfo/Idh/MocA family oxidoreductase		GH109
OG0001351	COG0673	Predicted dehydrogenase (MviM)	R	No	Gfo/Idh/MocA family oxidoreductase		GH109
OG0001454	COG1099	Predicted metal-dependent hydrolase, TIM-barrel fold	R	No	TatD family hydrolase	K07051
OG0000999	COG3153	Predicted N-acetyltransferase YhbS (yhbS)	R	No	GNAT family N-acetyltransferase
OG0001010	COG0385	Predicted Na+-dependent transporter YfeH (YfeH)	R	No	bile acid:sodium symporter family protein	K14347
OG0001124	COG0385	Predicted Na+-dependent transporter YfeH (YfeH)	R	Yes	hypothetical protein
OG0001452	COG1579	Predicted nucleic acid-binding protein DR0291, contains C4-type Zn-ribbon domain (DR0291)	R	No	C4-type zinc ribbon domain-containing protein	K07164
OG0001008	COG4099	Predicted peptidase	R	No	transglutaminase-like domain-containing protein
OG0001306	COG4099	Predicted peptidase	R	No	hypothetical protein
OG0000657	COG0679	Predicted permease, AEC (auxin efflux carrier) family (YfdV)	R	No	AEC family transporter	K24180
OG0001096	COG0622	Predicted phosphodiesterase, calcineurin family (YfcE)	R	No	YfcE family phosphodiesterase
OG0000494	COG4112	Predicted phosphoesterase YmaB, NUDIX family (YmaB)	R	No	hypothetical protein
OG0000218	COG1408	Predicted phosphohydrolase, MPP superfamily (YaeI)	R	No	metallophosphoesterase	K07098
OG0001334	COG1408	Predicted phosphohydrolase, MPP superfamily (YaeI)	R	Yes	metallophosphoesterase	K07098
OG0000864	COG3178	Predicted phosphotransferase, aminoglycoside/choline kinase (APH/ChoK) family	R	No	phosphotransferase	K07102
OG0000208	COG0628	Predicted PurR-regulated permease PerM (PerM)	R	No	AI-2E family transporter	K11744
OG0000504	COG0628	Predicted PurR-regulated permease PerM (PerM)	R	No	AI-2E family transporter
OG0000728	COG1847	Predicted RNA-binding protein Jag (SpoIIIJ-associated), conains KH and R3H domains (Jag)	R	No	R3H domain-containing nucleic acid-binding protein	K06346
OG0000556	COG1837	Predicted RNA-binding protein YlqC, contains KH domain, UPF0109 family (YlqC)	R	No	Predicted RNA-binding protein YlqC, contains KH domain, UPF0109 family (YlqC)	K06960
OG0000144	COG4262	Predicted spermidine synthase with an N-terminal membrane domain	R	No	Predicted spermidine synthase with an N-terminal membrane domain
OG0000704	COG3091	Predicted Zn-dependent metalloprotease, SprT family (SprT)	R	No	SprT-like domain-containing protein
OG0000166	COG0612	Predicted Zn-dependent peptidase, M16 family (PqqL)	R	No	insulinase family protein	K07263
OG0000610	COG0612	Predicted Zn-dependent peptidase, M16 family (PqqL)	R	No	pitrilysin family protein	K07263
OG0001494	COG1741	Redox-sensitive bicupin YhaK, pirin superfamily (YhaK)	R	No	pirin family protein	K06911
OG0000347	COG1565	SAM-dependent methyltransferase, MidA family (MidA)	R	No	SAM-dependent methyltransferase
OG0000950	COG2304	Secreted protein containing bacterial Ig-like domain and vWFA domain (YfbK)	R	No	VWA domain-containing protein	K07114
OG0001370	COG2304	Secreted protein containing bacterial Ig-like domain and vWFA domain (YfbK)	R	No	Secreted protein containing bacterial Ig-like domain and vWFA domain (YfbK)
OG0001816	COG2304	Secreted protein containing bacterial Ig-like domain and vWFA domain (YfbK)	R	No	BatA domain-containing protein
OG0001817	COG2304	Secreted protein containing bacterial Ig-like domain and vWFA domain (YfbK)	R	No	VWA domain-containing protein
OG0000380	COG0300	Short-chain dehydrogenase (YqjQ)	R	No	SDR family oxidoreductase	K07124
OG0000021	COG0457	Tetratricopeptide (TPR) repeat (TPR)	R	No	type II and III secretion system protein
OG0000251	COG0457	Tetratricopeptide (TPR) repeat (TPR)	R	No	tetratricopeptide repeat protein
OG0000357	COG0457	Tetratricopeptide (TPR) repeat (TPR)	R	No	tetratricopeptide repeat protein
OG0000506	COG0457	Tetratricopeptide (TPR) repeat (TPR)	R	No	BatD family protein
OG0000707	COG0457	Tetratricopeptide (TPR) repeat (TPR)	R	No	Tetratricopeptide (TPR) repeat (TPR)
OG0000764	COG0457	Tetratricopeptide (TPR) repeat (TPR)	R	No	hypothetical protein
OG0000875	COG0457	Tetratricopeptide (TPR) repeat (TPR)	R	No	hypothetical protein
OG0000889	COG0457	Tetratricopeptide (TPR) repeat (TPR)	R	No	tetratricopeptide repeat protein
OG0000991	COG0457	Tetratricopeptide (TPR) repeat (TPR)	R	No	TIGR03790 family protein
OG0001003	COG0457	Tetratricopeptide (TPR) repeat (TPR)	R	No	tetratricopeptide repeat protein
OG0001029	COG0457	Tetratricopeptide (TPR) repeat (TPR)	R	No	tetratricopeptide repeat protein
OG0001120	COG0457	Tetratricopeptide (TPR) repeat (TPR)	R	Yes	tetratricopeptide repeat protein
OG0001144	COG0457	Tetratricopeptide (TPR) repeat (TPR)	R	No	Tetratricopeptide (TPR) repeat (TPR)
OG0001274	COG0457	Tetratricopeptide (TPR) repeat (TPR)	R	No	VWA domain-containing protein	K07114
OG0002325	COG0457	Tetratricopeptide (TPR) repeat (TPR)	R	No	VIT domain-containing protein
OG0001206	COG0790	TPR repeat (TPR)	R	Yes	SEL1-like repeat protein	K07126
OG0001321	COG0790	TPR repeat (TPR)	R	No	TPR repeat (TPR)	K07126
OG0001222	COG5465	Uncharacterized conserved protein YbjN, helps stabilize unstable proteins (YbjN)	R	Yes	hypothetical protein
OG0000054	COG2373	Uncharacterized conserved protein YfaS, alpha-2-macroglobulin family (YfaS)	R	No	MG2 domain-containing protein	K06894
OG0001518	COG2373	Uncharacterized conserved protein YfaS, alpha-2-macroglobulin family (YfaS)	R	No	alpha-2-macroglobulin family protein	K06894
OG0000848	COG1610	Uncharacterized conserved protein YqeY, may have tRNA amino acid amidase activity (YqeY)	R	No	GatB/YqeY domain-containing protein	K09117
OG0000315	COG4146	Uncharacterized membrane permease YidK, sodium:solute symporter family (YidK)	R	No	sodium/solute symporter
OG0000046	COG1765	Uncharacterized OsmC-related protein (YhfA)	R	No	OsmC family protein
OG0001192	COG0727	Uncharacterized protein YkgJ, contains CxxCxxCC motif (YkgJ)	R	No	YkgJ family cysteine cluster protein	K06940
OG0001463	COG3296	Uncharacterized Tic20-related protein, DUF4870 domain (Tic20a)	R	No	DUF4870 domain-containing protein	K09940
OG0000796	COG3584	3D (Asp-Asp-Asp) domain, usually in lytic transglycosylases	S	No	3D domain-containing protein
OG0001277	COG5510	Predicted small secreted protein	S	No	Predicted small secreted protein
OG0000838	COG2958	Uncharacterized conserved protein	S	No	hypothetical protein	K09805
OG0000181	COG3012	Uncharacterized conserved protein YchJ, contains N- and C-terminal SEC-C domains (YchJ)	S	No	preprotein translocase subunit SecA	K03070
OG0000884	COG3012	Uncharacterized conserved protein YchJ, contains N- and C-terminal SEC-C domains (YchJ)	S	No	hypothetical protein
OG0000970	COG1872	Uncharacterized conserved protein YggU, UPF0235/DUF167 family (YggU)	S	No	DUF167 domain-containing protein	K09131
OG0001319	COG3698	Uncharacterized conserved protein YigE, DUF2233 family (YigE)	S	No	phosphodiester glycosidase family protein
OG0000935	COG3738	Uncharacterized conserved protein YijF, DUF1287 family (YiijF)	S	No	DUF1287 domain-containing protein	K09974
OG0001411	COG4864	Uncharacterized conserved protein YqfA, UPF0365 family (YqfA)	S	No	flotillin-like protein FloA
OG0001299	COG2839	Uncharacterized conserved protein YqgC, DUF456 family (YqgC)	S	No	Uncharacterized conserved protein YqgC, DUF456 family (YqgC)	K09793
OG0000294	COG3494	Uncharacterized conserved protein, DUF1009 family	S	No	UDP-2,3-diacylglucosamine diphosphatase LpxI	K09949
OG0001138	COG4198	Uncharacterized conserved protein, DUF1015 family	S	No	DUF1015 family protein
OG0001357	COG3216	Uncharacterized conserved protein, DUF2062 family	S	No	DUF2062 domain-containing protein	K09928
OG0001005	COG3528	Uncharacterized conserved protein, DUF2219 family	S	No	lipid A deacylase LpxR family protein	K09953
OG0001642	COG2006	Uncharacterized conserved protein, DUF362 family	S	No	Uncharacterized conserved protein, DUF362 family
OG0001028	COG3530	Uncharacterized conserved protein, DUF3820 family	S	No	DUF3820 family protein	K09954
OG0000371	COG1721	Uncharacterized conserved protein, DUF58 family, contains vWF domain (YeaD2)	S	No	DUF58 domain-containing protein
OG0000505	COG1721	Uncharacterized conserved protein, DUF58 family, contains vWF domain (YeaD2)	S	No	DUF58 domain-containing protein
OG0001913	COG1721	Uncharacterized conserved protein, DUF58 family, contains vWF domain (YeaD2)	S	No	DUF58 domain-containing protein
OG0000735	COG2121	Uncharacterized conserved protein, lysophospholipid acyltransferase (LPLAT) superfamily	S	No	lysophospholipid acyltransferase family protein
OG0000579	COG1649	Uncharacterized lipoprotein YddW, UPF0748 family (YddW)	S	No	family 10 glycosylhydrolase
OG0000078	COG4763	Uncharacterized membrane protein YcfT (YcfT)	S	Yes	acyltransferase
OG0000310	COG1714	Uncharacterized membrane protein YckC, RDD family (YckC)	S	No	RDD family protein
OG0001435	COG2364	Uncharacterized membrane protein YczE (YczE)	S	Yes	cytidylate kinase family protein	K07149
OG0000618	COG0398	Uncharacterized membrane protein YdjX, related to fungal oxalate transporter, TVP38/TMEM64 family (TVP38)	S	No	DedA family protein	K03975
OG0000905	COG2311	Uncharacterized membrane protein YeiB (YeiB)	S	Yes	DUF418 domain-containing protein	K07148
OG0001912	COG2311	Uncharacterized membrane protein YeiB (YeiB)	S	No	DUF418 domain-containing protein	K07148
OG0000709	COG2860	Uncharacterized membrane protein YeiH (YadS)	S	No	trimeric intracellular cation channel family protein
OG0001013	COG3152	Uncharacterized membrane protein YhaH, DUF805 family (yhaH)	S	No	DUF805 domain-containing protein
OG0001457	COG3647	Uncharacterized membrane protein YjdF (YjdF)	S	No	DUF2238 domain-containing protein	K08984
OG0000955	COG2259	Uncharacterized membrane protein YphA, DoxX/SURF4 family (DoxX)	S	No	hypothetical protein
OG0001570	COG2259	Uncharacterized membrane protein YphA, DoxX/SURF4 family (DoxX)	S	No	DoxX family protein	K15977
OG0001193	COG2268	Uncharacterized membrane protein YqiK, contains Band7/PHB/SPFH domain (YqiK)	S	No	flotillin family protein	K07192
OG0000103	COG5522	Uncharacterized membrane protein YwaF (YwaF)	S	No	TIGR02206 family membrane protein
OG0001034	COG3169	Uncharacterized membrane protein, DMT/DUF486 family	S	No	DMT family protein	K09922
OG0001074	COG4279	Uncharacterized protein, contains SWIM-type Zn finger domain	S	No	SWIM zinc finger family protein
OG0000644	COG1561	Uncharacterized stationary-phase protein YicC, UPF0701 family (YicC)	S	No	YicC/YloC family endoribonuclease
OG0000862	COG1692	2',3'- and 3',5'-cNMP phosphodiesterase YmdB, calcineurin family (YmdB)	T	No	TIGR00282 family metallophosphoesterase	K09769
OG0000003	COG0666	Ankyrin repeat (ANKYR)	T	No	serine/threonine-protein kinase	K06867
OG0000158	COG0666	Ankyrin repeat (ANKYR)	T	Yes	ankyrin repeat domain-containing protein
OG0001178	COG0666	Ankyrin repeat (ANKYR)	T	Yes	ankyrin repeat domain-containing protein
OG0001796	COG0666	Ankyrin repeat (ANKYR)	T	Yes	hypothetical protein
OG0002202	COG0666	Ankyrin repeat (ANKYR)	T	No	DUF4424 family protein
OG0000329	COG1366	Anti-anti-sigma regulatory factor (antagonist of anti-sigma factor) (SpoIIAA)	T	No	STAS domain-containing protein
OG0001515	COG1524	c-di-AMP phosphodiesterase AtaC or nucleotide pyrophosphatase, AlkP superfamily (AtaC)	T	No	alkaline phosphatase family protein
OG0000585	COG1624	c-di-AMP synthetase, contains DisA_N domain (DisA)	T	No	diadenylate cyclase CdaA	K18672
OG0001424	COG5126	Ca2+-binding protein, EF-hand superfamily (FRQ1)	T	Yes	Ca2+-binding protein, EF-hand superfamily (FRQ1)
OG0000469	COG0517	CBS domain (CBS)	T	No	sugar phosphate nucleotidyltransferase
OG0000486	COG1480	Cyclic di-AMP-specific phosphodiesterase PgpH, HD superfamily (PgpH)	T	No	phosphate acyltransferase PlsX	K07037,K03621
OG0000106	COG0639	Diadenosine tetraphosphatase ApaH/serine/threonine protein phosphatase, PP2A family (ApaH)	T	No	metallophosphoesterase family protein
OG0001152	COG0639	Diadenosine tetraphosphatase ApaH/serine/threonine protein phosphatase, PP2A family (ApaH)	T	No	metallophosphoesterase family protein
OG0000023	COG2204	DNA-binding transcriptional response regulator, NtrC family, contains REC, AAA-type ATPase, and a Fis-type DNA-binding domains (AtoC)	T	No	sigma 54-interacting transcriptional regulator	K02584
OG0000989	COG4252	Extracytoplasmic sensor domain CHASE2 (specificity unknown) (CHASE2)	T	No	low molecular weight protein arginine phosphatase	K20201,K25307
OG0000366	COG1073	Fermentation-respiration switch esterase FrsA, DUF1100 family (FrsA)	T	No	alpha/beta fold hydrolase	K07126
OG0000055	COG1716	Forkhead associated (FHA) domain, binds pSer, pThr, pTyr (FHA)	T	No	Forkhead associated (FHA) domain, binds pSer, pThr, pTyr (FHA)
OG0000217	COG0589	Nucleotide-binding universal stress protein, UspA family (UspA)	T	No	Nucleotide-binding universal stress protein, UspA family (UspA)
OG0000375	COG1217	Predicted membrane GTPase TypA/BipA involved in stress response (TypA)	T	No	translational GTPase TypA	K06207
OG0000082	COG3480	Predicted secreted protein YlbL, contains PDZ domain (SdrC)	T	No	carboxy terminal-processing peptidase	K03797
OG0001302	COG2365	Protein tyrosine/serine phosphatase Oca4 (Oca4)	T	No	dual specificity protein phosphatase family protein
OG0000555	COG0394	Protein-tyrosine-phosphatase (Wzb)	T	No	low molecular weight protein-tyrosine-phosphatase	K25307
OG0000598	COG3026	RseB, negative regulator of sigma E activity (RseB)	T	No	outer membrane lipoprotein-sorting protein
OG0000938	COG5002	Sensor histidine kinase WalK (WalK)	T	No	ATP-binding protein
OG0001158	COG2334	Ser/Thr protein kinase RdoA involved in Cpx stress response, MazF antagonist (SrkA)	T	Yes	aminoglycoside phosphotransferase family protein
OG0000766	COG1493	Serine kinase of the HPr protein, regulates carbohydrate metabolism (HprK)	T	No	HPr(Ser) kinase/phosphatase	K06023
OG0000136	COG0515	Serine/threonine protein kinase (SPS1)	T	No	serine/threonine-protein kinase	K12132
OG0000470	COG0515	Serine/threonine protein kinase (SPS1)	T	No	SUMF1/EgtB/PvdO family nonheme iron enzyme
OG0000100	COG0631	Serine/threonine protein phosphatase PrpC (PTC1)	T	No	protein phosphatase 2C domain-containing protein	K20074
OG0000190	COG0642	Signal transduction histidine kinase (BaeS)	T	No	HAMP domain-containing sensor histidine kinase
OG0001742	COG0642	Signal transduction histidine kinase (BaeS)	T	No	sensor histidine kinase KdpD	K07646
OG0000064	COG4191	Signal transduction histidine kinase regulating C4-dicarboxylate transport system	T	No	Signal transduction histidine kinase regulating C4-dicarboxylate transport system	K13587
OG0000468	COG1925	HPr or related phosphotransfer protein (PtsH)	TG	No	HPr family phosphocarrier protein	K02784
OG0000011	COG0745	DNA-binding response regulator, OmpR family, contains REC and winged-helix (wHTH) domain (OmpR)	TK	No	response regulator transcription factor
OG0000189	COG0745	DNA-binding response regulator, OmpR family, contains REC and winged-helix (wHTH) domain (OmpR)	TK	No	response regulator transcription factor	K02483
OG0000160	COG2208	Phosphoserine phosphatase RsbU, regulator of sigma subunit (RsbU)	TK	No	Phosphoserine phosphatase RsbU, regulator of sigma subunit (RsbU)	K07315,K04757
OG0000250	COG0811	Biopolymer transport protein ExbB/TolQ (TolQ)	U	No	MotA/TolQ/ExbB proton channel family protein	K03561
OG0000311	COG0811	Biopolymer transport protein ExbB/TolQ (TolQ)	U	No	MotA/TolQ/ExbB proton channel family protein	K03561
OG0000686	COG0811	Biopolymer transport protein ExbB/TolQ (TolQ)	U	No	MotA/TolQ/ExbB proton channel family protein	K03561
OG0001060	COG0811	Biopolymer transport protein ExbB/TolQ (TolQ)	U	No	MotA/TolQ/ExbB proton channel family protein	K03561
OG0000142	COG0848	Biopolymer transport protein ExbD (ExbD)	U	No	biopolymer transporter ExbD	K03559
OG0000685	COG0848	Biopolymer transport protein ExbD (ExbD)	U	No	biopolymer transporter ExbD	K03559
OG0000873	COG0848	Biopolymer transport protein ExbD (ExbD)	U	No	biopolymer transporter ExbD	K03559
OG0001059	COG0848	Biopolymer transport protein ExbD (ExbD)	U	No	hypothetical protein
OG0000393	COG0658	DNA uptake channel protein ComEC, N-terminal domain (ComEC)	U	No	ComEC/Rec2 family competence protein	K02238
OG0002354	COG0823	Periplasmic component TolB of the Tol biopolymer transport system (TolB)	U	No	prolyl oligopeptidase family serine peptidase
OG0000984	COG0690	Preprotein translocase subunit SecE (SecE)	U	No	preprotein translocase subunit SecE	K03073
OG0000671	COG0341	Preprotein translocase subunit SecF (SecF)	U	No	protein translocase subunit SecD	K12257
OG0000568	COG0201	Preprotein translocase subunit SecY (SecY)	U	No	preprotein translocase subunit SecY	K03076
OG0001016	COG1314	Protein translocase subunit SecG (SecG)	U	No	preprotein translocase subunit SecG
OG0000672	COG1862	Protein translocase subunit YajC (YajC)	U	No	preprotein translocase subunit YajC	K03210
OG0000260	COG0681	Signal peptidase I (LepB)	U	No	signal peptidase I	K03100
OG0000485	COG0541	Signal recognition particle GTPase (Ffh)	U	No	signal recognition particle protein	K03106
OG0000785	COG0552	Signal recognition particle GTPase FtsY (FtsY)	U	No	signal recognition particle-docking protein FtsY	K03110
OG0001095	COG0805	Twin-arginine protein secretion pathway component TatC (TatC)	U	No	twin-arginine translocase subunit TatC	K03118
OG0001082	COG1826	Twin-arginine protein secretion pathway components TatA and TatB (TatA)	U	No	twin-arginine translocase TatA/TatE family subunit	K03116
OG0000293	COG0494	8-oxo-dGTP pyrophosphatase MutT and related house-cleaning NTP pyrophosphohydrolases, NUDIX family (MutT)	V	No	8-oxo-dGTP pyrophosphatase MutT and related house-cleaning NTP pyrophosphohydrolases, NUDIX family (MutT)	K12945
OG0000937	COG0577	ABC-type antimicrobial peptide transport system, permease component (SalY)	V	No	ABC transporter permease	K02004
OG0000040	COG1132	ABC-type multidrug transport system, ATPase and permease component (MdlB)	V	No	ABC transporter ATP-binding protein
OG0001352	COG1132	ABC-type multidrug transport system, ATPase and permease component (MdlB)	V	No	ABC transporter ATP-binding protein	K01990
OG0000059	COG1131	ABC-type multidrug transport system, ATPase component (CcmA)	V	No	ATP-binding cassette domain-containing protein	K25152,K01990
OG0000763	COG1131	ABC-type multidrug transport system, ATPase component (CcmA)	V	No	ATP-binding cassette domain-containing protein	K21397
OG0000765	COG1131	ABC-type multidrug transport system, ATPase component (CcmA)	V	No	ABC transporter ATP-binding protein	K01990
OG0000967	COG0842	ABC-type multidrug transport system, permease component (YadH)	V	No	ATP-binding cassette domain-containing protein
OG0001346	COG0842	ABC-type multidrug transport system, permease component (YadH)	V	No	ABC transporter permease	K01992
OG0001371	COG0842	ABC-type multidrug transport system, permease component (YadH)	V	No	ATP-binding cassette domain-containing protein	K13926,K01990
OG0001426	COG0842	ABC-type multidrug transport system, permease component (YadH)	V	Yes	ABC transporter permease	K01992
OG0000213	COG0450	Alkyl hydroperoxide reductase subunit AhpC (peroxiredoxin) (AhpC)	V	No	peroxiredoxin	K03386
OG0001303	COG2367	Beta-lactamase class A (PenP)	V	No	class A beta-lactamase	K17836
OG0001894	COG3649	CRISPR-Cas system type I effector complex subunit Cas7, RAMP superfamily (Cas7)	V	Yes	type I-C CRISPR-associated protein Cas7/Csd2	K19118
OG0001739	COG1203	CRISPR-Cas type I system-associated endonuclease/helicase Cas3 (Cas3)	V	No	CRISPR-associated helicase Cas3'	K07012
OG0001455	COG1343	CRISPR/Cas system-associated endoribonuclease Cas2 (Cas2)	V	No	CRISPR-associated endonuclease Cas2	K09951
OG0001417	COG1468	CRISPR/Cas system-associated exonuclease Cas4, RecB family (Cas4)	V	No	type I-C CRISPR-associated endonuclease Cas1c	K15342,K07464
OG0000863	COG1680	CubicO group peptidase, beta-lactamase class C family (AmpC)	V	No	serine hydrolase domain-containing protein
OG0000830	COG0251	Enamine deaminase RidA, house cleaning of reactive enamine intermediates, YjgF/YER057c/UK114 family (RidA)	V	No	RidA family protein
OG0001727	COG0251	Enamine deaminase RidA, house cleaning of reactive enamine intermediates, YjgF/YER057c/UK114 family (RidA)	V	No	Rid family hydrolase
OG0000708	COG2026	mRNA-degrading endonuclease RelE, toxin component of the RelBE toxin-antitoxin system (RelE)	V	No	type II toxin-antitoxin system RelE/ParE family toxin
OG0000015	COG0841	Multidrug efflux pump subunit AcrB (AcrB)	V	No	efflux RND transporter permease subunit
OG0001210	COG0841	Multidrug efflux pump subunit AcrB (AcrB)	V	Yes	efflux RND transporter permease subunit
OG0000091	COG1566	Multidrug resistance efflux pump EmrA (EmrA)	V	No	Multidrug resistance efflux pump EmrA (EmrA)	K02005
OG0001412	COG2076	Multidrug transporter EmrE and related cation transporters (EmrE)	V	No	multidrug efflux SMR transporter	K11741
OG0000162	COG0534	Na+-driven multidrug efflux pump, DinF/NorM/MATE family (NorM)	V	No	MATE family efflux transporter	K01519
OG0000216	COG0534	Na+-driven multidrug efflux pump, DinF/NorM/MATE family (NorM)	V	No	MATE family efflux transporter	K03327
OG0000898	COG0534	Na+-driven multidrug efflux pump, DinF/NorM/MATE family (NorM)	V	No	MATE family efflux transporter	K03327
OG0001362	COG3467	Nitroimidazole reductase NimA or a related FMN-containing flavoprotein, pyridoxamine 5'-phosphate oxidase superfamily (NimA)	V	Yes	pyridoxamine 5'-phosphate oxidase family protein	K07005
OG0001055	COG1694	NTP pyrophosphatase, house-cleaning of non-canonical NTPs (MazG)	V	No	nucleoside triphosphate pyrophosphohydrolase
OG0001027	COG0693	Protein/nucleotide deglycase, PfpI/YajL/DJ-1 family (repair of methylglyoxal-glycated proteins and nucleic acids) (YajL)	V	No	DJ-1/PfpI family protein	K03152
OG0002016	COG3059	Reactive chlorine resistance protein RclC/YkgB, DUF417 family (YkgB)	V	No	DUF417 family protein	K21741
OG0000317	COG4626	Phage terminase-like protein, large subunit, contains N-terminal HTH domain (YmfN)	X	Yes	hypothetical protein
OG0002050	COG5301	Phage-related tail fiber protein	X	No	Phage-related tail fiber protein
OG0000316	COG1664	Cytoskeletal protein CcmA, bactofilin family (CcmA)	Z	No	polymer-forming cytoskeletal protein
OG0000562	COG1664	Cytoskeletal protein CcmA, bactofilin family (CcmA)	Z	No	polymer-forming cytoskeletal protein
OG0001062	COG1664	Cytoskeletal protein CcmA, bactofilin family (CcmA)	Z	Yes	Cytoskeletal protein CcmA, bactofilin family (CcmA)
