# Supplementary material for: Insights into early evolutionary adaptations of the Akkermansia genus to the vertebrate gut
Source: Front Microbiol. 2023 Sep 14;14:1238580. doi: 10.3389/fmicb.2023.1238580 (PMC10540074; doi:10.3389/fmicb.2023.1238580)
Supplement: Supplementary file 4 [file Table_4.xlsx]

## Sheet: Suplementary_Table_4
	GT2	GH2	GH18	GH84,CBM32	GH13_38	GH89	CE9	GT28	GH35	GT51	GH109	CBM50	CE4	GH95	GH16_3	GT19	CBM9	CE20	GH77	CE3	CE11	GH20	GH123	GT26	GH31	GH13_5	GT30	GH13_8	GH110	GH29	GT4	GH57	AA4	GH3	GH78	GT35	GH2,CBM32	GH33	GH36	GH29,CBM32	GT10	GT8	GH84	GT14	AA7	GT83	GT25	GH27	GH37
LakkCA	4	0	0	0	0	0	1	3	1	4	3	0	2	1	1	1	0	1	1	0	1	3	0	1	1	0	1	0	0	1	5	1	1	1	0	1	2	2	0	1	1	0	0	0	0	1	1	0	0
Lineage-A LCA	5	1	0	0	0	2	1	3	2	4	3	0	2	2	1	1	0	1	1	0	1	5	0	1	2	0	1	0	0	1	5	1	1	1	0	1	2	2	0	1	1	0	1	0	0	0	1	1	1
cluster_9_R	4	12	0	0	1	5	1	1	2	4	5	0	2	5	2	0	0	1	1	1	1	10	0	0	4	0	1	1	0	4	5	1	1	8	0	1	4	4	1	3	1	0	1	0	0	0	2	1	1
cluster_2_R	20	3	2	0	1	1	1	2	2	4	4	1	2	3	2	1	0	1	1	3	1	13	0	1	2	1	1	1	0	3	17	1	1	1	0	1	2	3	1	2	5	5	2	0	0	0	1	2	0
cluster_4_R	21	3	2	0	1	2	1	2	2	4	5	1	2	3	2	1	0	1	1	3	1	10	0	2	2	1	1	1	0	3	21	1	1	1	0	1	2	4	1	2	3	2	2	0	0	0	0	2	1
cluster_25_R *	23	3	2	0	1	2	1	2	2	4	5	1	2	4	2	1	0	1	1	3	1	13	0	2	2	1	1	1	1	3	24	1	1	1	0	1	2	4	1	2	2	4	2	0	0	1	2	2	1
cluster_6_R	21	2	2	0	1	1	0	2	2	4	4	1	2	3	1	1	1	1	1	3	1	9	0	2	1	1	1	1	0	3	21	1	1	0	0	1	1	4	1	2	2	1	2	0	0	0	0	1	1
cluster_23_R *	22	2	2	0	1	2	1	2	2	4	5	1	2	3	2	1	0	1	1	3	1	12	0	2	2	1	1	1	0	3	23	1	1	1	0	1	2	5	1	2	3	3	2	0	0	0	0	2	1
cluster_3_R	21	3	2	0	1	1	1	2	2	4	5	1	2	3	3	1	0	1	1	3	1	13	0	2	2	1	1	1	1	2	22	1	1	1	0	1	2	4	1	2	5	3	2	0	0	0	0	2	1
cluster_1_R	12	3	0	0	1	2	1	2	2	3	5	1	2	2	3	1	0	1	1	2	1	11	0	1	2	1	1	1	1	1	10	1	1	1	0	1	2	3	1	1	2	3	2	0	0	0	0	1	1
cluster_5_R	12	3	0	0	1	2	1	2	2	3	4	1	2	2	3	1	0	1	1	1	1	8	0	1	2	1	1	1	1	1	9	1	1	1	0	1	2	3	1	1	2	2	1	0	0	0	0	1	1
cluster_12_R	14	3	0	0	1	2	1	2	2	3	4	1	2	2	3	1	0	1	1	3	1	9	0	1	3	1	1	1	1	1	12	1	1	1	0	1	2	3	1	1	2	2	2	0	0	1	1	2	1
Lineage-B LCA	4	0	0	0	0	0	1	3	1	4	3	0	2	1	1	1	0	1	1	1	1	3	0	1	1	0	1	0	0	1	4	1	1	1	0	1	2	2	0	1	1	0	0	0	0	1	1	0	0
cluster_7_R	17	5	3	0	1	3	1	2	1	3	3	0	2	4	2	1	0	1	1	7	1	13	0	1	2	0	1	1	0	3	3	1	0	3	0	1	1	5	1	2	3	3	0	1	0	1	4	1	1
cluster_8_R	7	3	0	0	1	0	1	1	1	4	1	0	2	1	2	1	0	1	1	2	1	4	0	1	1	0	1	1	0	1	9	1	0	1	0	1	1	1	0	1	0	1	1	0	1	0	1	0	0
cluster_24_R *	9	3	0	1	1	0	1	1	0	4	1	1	3	1	3	1	1	0	1	0	1	3	0	1	1	0	1	1	1	1	2	1	0	1	0	1	0	1	1	1	2	0	0	0	1	1	1	0	0
cluster_13_R *	17	1	0	0	1	1	1	2	1	3	2	0	2	1	1	1	0	1	1	1	1	3	0	1	1	0	1	1	1	1	2	1	1	1	0	1	1	1	1	1	1	0	2	1	0	1	2	0	0
cluster_21_R *	3	2	0	2	1	1	1	1	1	3	3	0	3	1	2	1	0	1	1	0	1	2	1	1	1	0	1	1	1	1	2	1	1	1	1	1	0	4	1	1	1	1	1	0	0	0	1	0	0
cluster_22_R *	13	2	2	1	1	1	1	1	1	3	1	0	2	2	1	1	1	1	1	0	1	5	1	2	1	0	1	1	1	2	9	1	1	1	0	1	1	4	1	1	0	2	1	0	0	1	0	0	0
cluster_11_R	10	1	1	1	1	1	1	1	1	4	2	1	3	1	2	1	1	1	1	0	1	5	1	1	1	0	1	1	1	1	2	1	0	1	1	1	1	3	1	1	0	1	1	1	1	1	0	0	0
cluster_17_R *	13	2	2	1	1	1	1	1	1	4	1	1	3	1	2	1	1	1	1	0	1	4	1	1	1	0	1	1	1	2	5	1	1	1	0	2	1	2	1	1	0	1	1	1	0	1	0	0	0
cluster_15_R *	14	1	2	2	0	1	1	1	1	4	3	0	3	1	2	1	0	1	1	0	1	2	1	1	1	0	1	1	1	1	3	1	1	1	0	1	0	2	1	1	0	2	0	1	0	0	2	0	0
cluster_18_R *	6	1	1	1	0	1	1	1	1	4	3	0	3	1	2	1	0	1	1	0	1	2	1	1	1	0	1	1	1	1	5	1	0	1	0	1	0	2	1	1	0	1	1	0	1	0	1	0	0
cluster_19_R *	11	1	1	1	1	1	1	1	1	4	2	0	4	1	3	1	1	2	1	0	1	3	1	1	1	1	1	1	1	1	5	1	0	1	0	1	0	1	0	1	0	1	2	0	1	0	1	0	0
cluster_20_R *	6	1	1	0	1	1	1	1	1	3	1	0	3	1	2	1	1	0	1	1	1	3	1	2	1	0	1	1	1	1	11	1	0	1	0	1	0	1	1	1	1	0	1	0	1	0	0	0	0
cluster_16_R *	11	1	1	1	1	1	1	2	1	4	2	0	3	1	2	1	1	1	1	1	1	3	1	1	1	0	1	1	1	1	5	1	1	1	0	1	1	1	1	1	1	0	0	1	0	0	0	0	0
cluster_10_R	7	1	1	1	1	1	1	2	1	4	1	1	3	1	1	1	1	1	1	2	1	3	1	1	1	1	1	1	1	1	2	1	1	1	1	1	1	1	1	1	1	0	0	0	0	0	0	0	0
cluster_14_R *	6	1	1	1	1	1	1	1	1	4	3	1	3	1	2	1	1	1	1	1	1	3	1	1	1	0	1	1	1	1	3	1	1	1	1	1	1	2	1	1	1	0	0	0	0	0	0	0	0
* 1-genome clusters
[truncated: 171 more columns]
