# Supplementary material for: Insights into early evolutionary adaptations of the Akkermansia genus to the vertebrate gut
Source: Front Microbiol. 2023 Sep 14;14:1238580. doi: 10.3389/fmicb.2023.1238580 (PMC10540074; doi:10.3389/fmicb.2023.1238580)
Supplement: Supplementary file 5 [file Table_5.xlsx]

## Sheet: Suplementary_Table_5
	Peptidase Family																																														Sulfatase (sub)Family
	M28E	M15C	C44	C56	A31	U32	M20F	I39	M28X	M24A	M03A	M15D	M48C	S33	S26A	M50A	M20D	S09C	S06	M28F	S11	S01C	M24B	M50B	M20B	C26	M79	M38	I04	S41A	C82A	A08	M23B	A24A	T05	M29	S54	C66	S12	M41	S09X	S24	S14	S49B	M42	S08A	S1-4	S1-16	S1-11
LakkCA	0	0	0	0	0	2	1	0	0	1	1	1	0	2	1	0	0	0	0	0	0	0	1	2	0	4	0	1	1	1	1	0	0	1	1	0	1	0	0	0	0	0	0	0	3	0	1	1	4
Lineage-A LCA	0	0	0	0	1	2	1	0	0	1	1	1	0	2	1	0	0	0	0	0	0	0	1	2	1	4	0	1	1	1	1	0	0	1	1	0	1	0	0	0	0	0	0	0	3	0	1	1	4
cluster_9_R	0	0	0	1	0	2	1	0	0	1	2	0	0	0	0	0	0	2	1	0	2	1	1	1	1	2	0	0	2	0	0	1	0	0	1	0	1	0	0	0	1	0	1	1	3	0	1	1	4
cluster_2_R	1	0	0	0	1	2	1	0	0	1	2	0	0	1	1	0	1	1	1	0	1	3	1	1	1	4	0	1	1	0	1	0	0	0	1	0	1	0	1	0	0	0	1	0	3	0	1	1	4
cluster_4_R	1	0	0	0	1	2	1	0	0	1	1	0	0	1	1	0	1	1	0	0	1	3	1	1	1	4	0	1	0	0	1	0	0	0	1	0	1	0	1	0	0	0	1	0	3	0	1	1	4
cluster_25_R *	1	0	0	0	2	2	1	0	0	1	2	0	0	0	1	0	1	1	0	0	1	4	1	1	1	5	0	1	2	0	1	0	0	0	1	1	1	0	0	0	0	0	1	0	4	0	1	1	4
cluster_6_R	1	0	0	0	1	2	1	1	0	1	2	0	0	0	1	0	1	1	0	1	1	3	1	1	1	4	0	1	1	0	1	0	0	0	1	1	1	0	1	0	0	0	1	0	4	0	1	1	4
cluster_23_R *	1	0	0	0	1	2	1	1	0	1	2	0	0	0	0	0	1	1	2	1	1	3	1	1	1	4	0	1	1	0	1	0	0	0	1	1	1	0	1	0	0	0	1	0	3	0	1	1	4
cluster_3_R	1	0	0	0	1	2	1	0	0	1	2	0	0	0	0	0	1	1	0	0	1	3	1	1	1	4	0	1	1	0	1	0	0	0	1	1	1	0	1	0	0	0	0	0	4	0	1	1	4
cluster_1_R	0	1	1	0	3	2	1	0	0	1	2	0	0	1	1	0	0	1	0	0	1	3	1	1	1	4	0	1	0	0	1	0	0	0	1	0	1	0	0	0	0	0	1	0	3	0	1	1	4
cluster_5_R	0	1	0	0	2	2	1	0	0	1	2	0	0	0	0	0	0	1	0	0	1	3	1	1	1	3	0	1	0	0	1	0	0	0	1	1	1	0	0	0	0	0	1	0	3	0	1	1	4
cluster_12_R	0	0	0	0	3	2	1	0	0	1	2	0	0	1	0	0	0	1	0	0	1	3	1	1	1	5	0	0	0	0	1	0	0	0	1	1	1	0	0	0	0	0	1	0	3	0	1	1	4
Lineage-B LCA	0	0	0	0	0	2	1	0	0	1	1	1	0	2	1	0	0	0	0	0	0	0	1	2	0	4	0	1	1	1	1	0	0	1	1	0	1	0	0	0	0	0	0	0	3	0	1	1	4
cluster_7_R	1	0	0	1	1	2	1	0	0	1	4	0	0	1	1	1	0	0	0	0	0	2	1	0	0	4	0	0	6	0	1	0	1	0	1	1	1	0	0	0	2	1	1	0	4	0	1	1	4
cluster_8_R	0	0	0	1	0	1	1	0	1	1	1	0	0	1	0	0	0	0	0	0	0	1	1	0	0	4	1	0	0	0	0	1	0	0	1	1	0	0	1	1	1	0	1	0	3	0	1	1	4
cluster_24_R *	0	0	0	0	0	2	1	0	0	1	2	1	0	0	0	1	0	1	0	0	1	1	1	0	0	4	0	0	1	0	1	1	0	0	1	2	0	0	0	0	0	1	1	0	3	1	1	1	4
cluster_13_R *	0	0	0	0	0	1	1	0	0	1	4	1	0	0	0	1	0	1	1	0	1	0	1	1	0	5	0	0	1	0	1	0	0	0	1	2	1	0	1	0	0	0	1	1	3	0	1	1	4
cluster_21_R *	0	0	0	0	0	1	1	0	0	1	2	1	0	0	0	0	0	0	0	0	0	0	1	2	0	4	0	0	0	0	0	1	0	0	1	1	0	0	0	1	0	0	1	0	3	0	1	1	4
cluster_22_R *	0	0	0	0	0	1	0	0	0	1	2	1	0	1	0	1	0	1	0	0	0	0	1	1	0	4	0	1	2	0	1	1	0	0	1	2	0	0	0	0	0	0	1	1	3	0	1	1	4
cluster_11_R	1	0	0	0	0	1	1	0	0	1	4	0	0	1	1	0	0	1	0	0	0	0	1	2	0	5	0	1	0	0	1	1	0	0	1	1	0	0	1	0	0	1	1	0	2	0	1	1	4
cluster_17_R *	1	0	0	0	0	1	1	0	0	1	4	2	0	1	0	0	0	1	0	1	0	0	1	3	0	4	0	1	1	0	1	1	0	0	1	2	0	0	1	1	0	1	2	0	3	0	1	1	4
cluster_15_R *	0	0	0	0	0	2	1	0	0	1	2	1	0	1	1	0	0	1	0	0	0	0	1	2	0	3	0	0	0	0	1	0	0	0	1	1	0	0	0	0	0	1	1	0	3	0	1	1	4
cluster_18_R *	0	0	0	0	0	2	1	0	0	1	2	1	1	1	1	0	0	1	0	0	0	1	1	3	0	4	0	0	0	0	1	0	0	0	1	1	0	0	0	0	0	1	1	0	3	0	1	1	4
cluster_19_R *	0	2	0	0	0	2	1	0	0	1	4	0	0	1	1	1	0	1	0	1	0	1	1	2	0	4	0	0	2	0	1	1	0	0	1	2	0	0	0	1	0	1	1	1	4	0	1	1	4
cluster_20_R *	0	1	0	0	0	2	1	0	0	1	5	1	0	1	1	0	0	2	0	0	0	0	1	1	0	4	0	0	0	0	1	1	0	0	1	2	1	0	0	1	0	1	1	0	3	0	1	1	4
cluster_16_R *	1	1	0	1	0	0	1	0	0	1	8	1	0	2	0	0	0	2	0	0	0	0	1	0	0	3	0	0	4	0	1	0	0	0	1	2	0	2	0	0	0	1	1	0	2	0	1	1	4
cluster_10_R	0	0	0	1	0	1	1	0	0	1	4	1	0	1	0	0	0	0	0	1	1	0	1	1	0	3	0	1	4	0	1	0	0	0	1	1	1	0	0	0	1	0	1	0	3	0	1	1	4
cluster_14_R *	1	0	0	1	0	2	1	0	0	1	7	1	1	1	0	0	0	1	0	1	1	0	1	1	0	3	0	1	4	0	1	0	0	0	1	2	1	1	0	0	0	1	1	0	2	0	1	1	4
* 1-genome clusters
[truncated: 2 more columns]
